# Supplementary material for: Whistler echo trains triggered by energetic winter lightning
Source: Nat Commun. 2024 Aug 21;15:7166. doi: 10.1038/s41467-024-51684-0 (PMC11339424; doi:10.1038/s41467-024-51684-0)
Supplement: Supplementary file 3 — Source Data [file 41467_2024_51684_MOESM3_ESM.xlsx]

## Sheet: Fig. 2a,b + Fig. S1c
consolidated list of lightning detections
Hour	Min	Seconds	North Latitude (Degree)	East Longitude (Degree)
0	0	5.79899	35.6845	26.0757
0	0	6.10402	35.6692	25.8679
0	0	7.25	35.2553	35.9049
0	0	7.25	35.3378	35.9052
0	0	50.5498	45.2192	14.9713
0	0	52.8959	34.4526	35.815
0	0	57.7418	36.4029	35.8901
0	1	36.4462	34.4997	35.8321
0	1	36.4739	34.3491	35.7251
0	1	36.5131	34.454	35.7661
0	1	50.165	33.6099	34.8127
0	2	25.6211	34.0123	28.8163
0	2	30.8872	36.0837	36.0878
0	3	31.5961	33.8947	20.1141
0	3	31.5961	33.3489	19.8421
0	4	51.7868	33.8965	28.7799
0	4	57.6145	44.0844	10.335
0	4	57.6404	44.0851	10.3819
0	5	45.6562	35.3684	28.5348
0	5	51.9889	33.8416	28.7539
0	5	52.0192	34.178	28.8035
0	5	52.5952	36.5879	35.8858
0	5	54.1194	45.2154	14.8395
0	5	54.1194	45.2662	14.8027
0	5	54.4553	45.3058	14.8354
0	5	54.4715	45.28	14.8342
0	5	56.364	33.6212	34.7807
0	5	56.548	33.6207	34.8689
0	6	29.0052	31.8196	18.4498
0	6	34.272	33.9417	20.0884
0	6	34.2972	33.9187	20.1296
0	7	12.5436	34.4657	35.8313
0	7	12.6696	34.3857	35.7793
0	7	29.1036	33.8682	28.7385
0	7	36.7464	33.9897	34.6185
0	7	36.7464	33.6537	34.8229
0	7	36.7716	33.4619	34.7923
0	7	38.5104	34.0766	24.4299
0	7	48.7416	35.235	35.9274
0	7	56.2476	33.8103	34.9596
0	8	32.946	36.2799	35.5865
0	8	32.946	36.7802	35.8718
0	8	33.2412	33.2492	22.2543
0	8	33.2808	33.128	22.2717
0	8	33.3024	33.1677	22.2594
0	8	33.3168	33.121	22.2725
0	8	33.4284	33.019	22.2289
0	8	33.7704	33.6569	34.8034
0	8	47.1588	33.9235	28.758
0	9	0.594	45.2042	14.8791
0	9	0.6372	45.2025	14.8431
0	9	0.6372	45.1972	14.8747
0	9	17.9856	33.6237	34.817
0	10	3.3852	33.6346	34.6984
0	10	3.3852	33.6381	34.8397
0	10	3.3852	33.6607	34.7719
0	10	21.0432	36.4847	34.3403
0	10	21.0432	36.5134	34.3799
0	10	21.1872	36.4479	34.3982
0	10	24.42	33.7273	34.9009
0	10	24.4812	33.6352	34.857
0	10	24.5172	33.5946	34.8566
0	10	51.582	35.757	35.949
0	10	55.4772	31.9937	18.4821
0	11	16.3608	34.0872	26.3544
0	11	16.3608	34.358	26.866
0	11	32.9352	31.8918	18.5369
0	11	41.5068	34.4089	35.8423
0	12	28.6668	44.0439	10.351
0	13	1.6464	33.3475	33.4931
0	13	14.1168	35.7427	25.954
0	13	14.1564	35.6869	25.9991
0	13	14.4408	35.7917	26.6123
0	13	19.9164	43.8587	15.6307
0	13	48.3024	35.4283	35.7484
0	13	48.3024	35.4228	35.8986
0	13	48.3816	35.3908	36.0239
0	13	53.0184	34.9205	24.6224
0	13	53.0184	34.8798	24.5597
0	13	53.2848	35.0097	24.6272
0	13	59.9448	34.511	35.877
0	14	45.1716	34.0321	28.8301
0	15	27.45	33.7559	35.028
0	15	27.45	34.1304	35.039
0	15	27.504	33.6539	34.7827
0	15	29.4732	35.3637	36.0086
0	15	29.4732	35.4066	35.9724
0	16	1.5852	45.2812	15.1039
0	16	1.6248	45.2074	15.0058
0	16	1.6536	45.2221	14.9409
0	16	1.7616	45.3869	15.0016
0	16	2.0352	45.4351	15.3126
0	16	2.2152	45.4654	15.3972
0	16	10.722	31.8392	18.5218
0	16	22.6344	35.3351	35.9468
0	16	28.1316	43.8544	15.6866
0	17	4.6392	35.7349	26.1647
0	17	24.8532	32.8527	21.302
0	17	24.8532	33.1118	21.3342
0	17	24.8676	33.0289	21.3661
0	17	24.8676	33.1325	21.3934
0	17	39.3108	34.4288	35.5836
0	17	39.3288	34.2095	35.549
0	18	33.4008	33.1986	25.5908
0	20	1.9428	45.1498	14.8262
0	20	2.3208	45.4119	14.9693
0	20	5.676	35.2159	35.9061
0	20	5.7984	35.263	36.0481
0	20	12.66	33.1286	25.6059
0	20	12.66	33.3082	25.63
0	20	13.2288	34.0154	35.215
0	20	30.7284	35.6648	26.1227
0	21	12.0024	30.6359	18.9616
0	21	12.0024	31.9339	19.7213
0	21	19.8648	34.9678	35.7702
0	21	51.6492	45.9948	15.3008
0	21	51.6492	45.158	14.8303
0	21	51.6816	45.146	14.84
0	21	51.6816	45.1237	14.6738
0	21	55.422	33.2259	25.6126
0	21	55.44	32.9252	25.472
0	21	55.4688	33.0387	25.517
0	23	9.186	35.4351	36.0659
0	23	9.186	35.2891	35.9799
0	23	41.1432	45.173	14.8391
0	23	41.3952	45.3172	15.0551
0	23	43.386	33.438	27.2665
0	23	54.5928	35.7139	26.0497
0	23	54.6108	35.7125	26.031
0	23	54.6324	35.6513	26.1232
0	25	4.6884	33.2604	25.6239
0	25	43.9608	34.393	26.2282
0	25	43.9644	34.9385	27.0742
0	26	19.2912	33.2375	25.663
0	26	45.582	34.3253	35.6532
0	26	45.5964	34.3379	35.6809
0	26	53.0592	45.1632	14.8707
0	27	25.974	43.914	15.9413
0	28	7.3704	32.2074	18.5493
0	28	25.8132	33.143	22.7653
0	28	40.1628	34.0127	35.1507
0	28	40.1628	34.061	35.2924
0	28	40.1736	33.9826	35.1727
0	28	45.7572	45.4466	15.4588
0	28	45.7644	45.415	15.5577
0	28	45.966	45.5208	15.4224
0	28	45.9768	45.5652	15.2673
0	28	58.2312	33.1767	25.6704
0	29	4.6284	34.4234	35.7109
0	29	4.6284	34.3958	35.7517
0	29	4.6464	34.1715	35.7328
0	29	4.6464	34.7161	36.4137
0	29	4.6572	34.4407	35.7649
0	29	24.0396	33.5908	27.3144
0	29	24.0396	33.5081	27.3468
0	29	30.1992	33.7384	35.1151
0	29	30.1992	33.7515	35.1906
0	29	30.1992	33.9092	35.1435
0	30	7.9956	33.506	34.9634
0	31	4.0692	34.369	35.7383
0	31	53.2344	45.1239	14.824
0	32	20.7744	45.1642	14.9633
0	32	28.41	35.2596	36.0569
0	32	49.6896	44.0707	10.2732
0	32	49.6896	44.0606	10.2724
0	32	53.6604	35.4471	36.1706
0	32	58.2216	33.1842	22.7819
0	32	58.2288	33.0063	22.7719
0	32	58.3728	33.1902	22.7603
0	33	17.5536	33.7049	35.1431
0	33	17.5608	33.8806	35.4246
0	33	17.622	33.6801	34.9991
0	33	48.5496	32.0894	18.5708
0	33	49.9824	34.4072	35.7847
0	33	50.3748	34.3231	35.7503
0	34	8.0184	44.0325	10.2884
0	34	57.3276	33.7525	35.0881
0	35	8.3688	32.023	18.5757
0	36	23.4216	45.1627	14.95
0	37	41.6352	43.8357	15.8582
0	37	52.7556	35.286	36.1532
0	37	55.8768	33.76	35.1177
0	37	55.902	33.6188	35.086
0	38	0.8268	34.0632	35.3703
0	38	0.8268	33.8864	35.3325
0	38	1.122	34.1694	35.5719
0	38	1.1364	33.9411	35.3003
0	38	6.756	32.0996	18.5287
0	38	22.6176	45.1036	14.8936
0	38	23.1504	45.1595	14.9954
0	38	23.172	45.1829	14.9602
0	38	23.5572	45.183	15.1781
0	38	23.5716	45.2596	15.1287
0	38	43.602	32.0017	18.5386
0	38	56.8284	45.1196	14.9035
0	39	29.0664	32.1744	18.5333
0	39	29.0916	32.4801	18.4583
0	39	49.356	45.1481	14.9051
0	39	49.3704	45.1952	14.8924
0	39	49.3704	45.152	14.9047
0	39	49.3848	45.1415	14.9146
0	39	54.1764	34.5163	35.9261
0	40	35.8752	32.1532	18.5097
0	40	42.87	45.1457	14.9123
0	41	11.5476	45.1474	14.9156
0	41	11.6052	45.1473	14.917
0	41	11.6052	45.147	14.917
0	41	43.3788	45.1442	14.9101
0	42	27.4464	32.3904	18.7845
0	42	27.4968	32.4923	18.35
0	42	27.5148	32.4203	18.4784
0	42	28.9332	33.7629	35.1445
0	42	28.9332	34.0638	35.112
0	42	38.5128	35.3101	36.3066
0	42	38.5128	35.5197	36.3749
0	42	45.6156	45.1385	14.9176
0	43	6.4884	31.0855	20.0209
0	43	6.51	31.1283	20.0252
0	43	6.528	31.0675	20.0174
0	43	19.6356	32.3784	18.5963
0	43	24.7836	33.8023	35.2574
0	44	0.9204	32.2253	18.6126
0	44	11.7384	34.0477	21.6765
0	44	11.7384	33.8103	21.6743
0	44	11.7384	33.9042	21.7468
0	44	43.188	34.0394	35.3802
0	44	43.3428	34.0847	35.3427
0	44	43.3428	33.839	35.2993
0	46	25.2552	33.7733	35.1077
0	46	34.5324	31.1568	20.0074
0	47	1.8744	33.8056	35.3165
0	47	12.192	34.2332	35.4824
0	47	32.73	35.3456	36.24
0	47	52.9224	32.1958	18.5923
0	47	55.3128	32.5185	17.1769
0	48	21.6108	33.9049	21.7023
0	48	21.6108	33.9545	21.7358
0	48	24.912	45.1137	14.9361
0	48	25.3764	45.1324	15.0779
0	48	37.1628	43.9963	10.2432
0	48	39.636	43.9887	10.2833
0	48	45.7668	34.0702	35.3338
0	48	45.7668	33.9731	35.6532
0	49	3.9036	33.7407	35.2519
0	50	17.3976	44.0028	10.2572
0	50	39.9408	31.6612	18.8649
0	51	8.6544	33.8863	21.7465
0	51	8.6544	33.877	21.6872
0	51	8.6688	33.7205	21.5806
0	51	8.6688	33.9449	21.7734
0	51	8.6796	33.936	21.7862
0	51	23.0652	45.0156	14.9054
0	51	29.016	44.0262	10.2957
0	51	50.6448	33.9989	35.4035
0	51	51.0372	44.0827	10.3448
0	51	51.138	34.4604	35.5659
0	51	51.1776	34.116	35.3831
0	51	51.192	34.3217	35.5541
0	51	51.2316	34.2623	35.5263
0	52	0.9948	32.1276	18.5255
0	52	0.9948	32.1645	18.5775
0	52	7.1184	33.8867	21.749
0	52	7.1328	33.7438	21.6942
0	53	7.386	45.0208	14.9198
0	53	30.2208	33.9557	21.7068
0	53	39.84	44.092	10.328
0	53	39.8616	44.0418	10.315
0	53	49.2864	43.7045	15.8187
0	54	27.1404	45.0765	14.9382
0	54	27.1584	45.0735	14.9432
0	54	27.1692	45.0789	14.9351
0	55	4.9512	43.6843	15.7802
0	55	4.9944	43.6776	15.826
0	55	8.1264	45.075	14.9372
0	55	8.1444	45.0728	14.9477
0	55	8.1624	45.0752	14.9373
0	55	9.5088	44.0399	10.3218
0	55	11.5428	35.6105	26.186
0	55	17.688	33.1951	17.1756
0	55	17.688	33.2968	17.2354
0	55	17.724	33.212	17.2308
0	55	17.742	33.2771	17.22
0	55	25.698	34.7473	24.7623
0	55	25.698	34.7439	24.7553
0	55	40.3608	32.4458	28.9858
0	55	47.6364	34.2304	35.601
0	55	47.6508	34.1503	35.4992
0	55	47.6508	34.2471	35.5559
0	55	48.7092	45.0736	14.951
0	55	48.7236	45.0699	14.951
0	55	48.7488	45.0738	14.942
0	55	48.7884	45.0731	14.9523
0	55	48.9252	45.1036	14.9683
0	55	49.4112	45.0886	14.9882
0	56	36.3264	43.6929	15.7936
0	56	36.3732	43.6781	15.8089
0	56	42.7416	33.2205	17.2365
0	56	42.7416	33.1041	17.1998
0	56	42.8352	33.4249	17.4745
0	56	42.8712	33.2	17.1586
0	56	42.8712	33.468	17.5707
0	56	52.7388	44.0423	10.327
0	57	9.324	33.7815	35.3965
0	57	9.324	33.7382	35.3543
0	57	53.9244	32.125	18.5911
0	58	8.7744	44.0347	10.3658
0	58	26.2524	45.0472	14.935
0	58	26.292	45.0489	14.9337
0	58	26.3388	43.6981	15.8053
0	58	26.436	43.7331	15.806
0	58	27.1056	50.4932	23.5813
0	58	45.57	33.6646	35.0921
0	58	45.57	33.4427	34.9805
0	59	52.5048	45.1394	14.7185
0	59	52.6416	45.1185	15.0411
0	59	52.9044	45.0504	15.0934
0	59	53.1204	45.4535	14.6232
0	59	53.1204	45.3983	14.5641
1	0	1.152	33.6235	35.2197
1	0	43.272	34.4333	25.9295
1	0	57.852	45.0536	14.9968
1	1	41.88	33.8368	21.8226
1	1	41.88	33.8943	21.8786
1	1	43.536	33.289	17.4485
1	1	43.536	33.1601	17.1818
1	1	43.608	33.8541	18.2289
1	1	52.644	43.83	16.0511
1	3	50.364	45.0382	14.9938
1	4	43.068	43.721	15.8146
1	5	2.832	33.7054	35.3096
1	5	10.968	34.3393	26.4875
1	6	16.848	43.6954	15.8335
1	6	32.472	34.2957	35.6223
1	6	32.508	34.2792	35.6161
1	7	32.556	45.0016	14.9977
1	7	37.236	45.0506	14.9517
1	8	29.976	34.3194	26.5927
1	8	34.728	34.6838	33.1918
1	8	34.728	34.4137	33.2602
1	8	44.844	33.1165	33.9221
1	8	44.88	33.0963	33.9326
1	9	23.688	34.387	35.6493
1	9	29.124	33.6758	27.9559
1	9	36.684	33.5086	17.1696
1	9	36.9	33.0655	33.8971
1	10	5.34	34.1461	25.2662
1	10	22.764	32.9985	33.8197
1	10	22.8	33.0729	33.9628
1	10	32.268	43.975	10.4493
1	10	33.996	34.3232	26.5228
1	10	37.776	33.7807	28.0015
1	10	54.12	45.0386	15.023
1	10	54.408	45.1061	14.907
1	11	12.408	43.6839	15.8587
1	11	24.252	33.2564	33.8961
1	11	24.252	33.1098	33.9359
1	11	34.8	43.9686	10.3913
1	11	59.244	34.3555	35.7123
1	11	59.244	34.6153	35.8894
1	12	18.684	33.2141	17.2605
1	12	49.5	43.5693	15.7458
1	13	4.836	43.9499	10.0561
1	13	4.836	43.9459	10.0499
1	13	37.308	45.0244	15.0083
1	13	37.596	45.1161	14.9059
1	13	56.424	33.0783	33.8877
1	13	56.424	33.1082	33.9703
1	14	3.48	43.2985	10.5301
1	14	3.516	43.2889	10.5462
1	14	30.516	34.3697	26.6743
1	15	5.148	33.5999	27.9305
1	15	5.4	33.5693	27.9725
1	15	12.852	43.2966	10.5313
1	15	12.96	43.2928	10.5731
1	15	18.18	33.2347	17.2742
1	15	18.18	33.191	17.2481
1	16	1.92	34.451	35.6926
1	16	2.064	34.3039	35.6534
1	16	2.064	34.3605	35.7129
1	16	51.348	45.047	14.9611
1	16	51.564	45.2276	15.1961
1	16	52.932	45.4896	15.4307
1	16	52.932	45.4877	15.0996
1	16	53.076	45.5271	15.5052
1	16	56.568	34.312	26.5934
1	16	56.568	34.2132	26.579
1	17	32.352	34.1961	25.1963
1	17	32.352	34.2927	25.2591
1	17	54.384	34.441	35.7281
1	17	54.42	34.5167	35.7821
1	18	44.928	34.1894	26.5596
1	18	44.928	34.2445	26.5502
1	19	9.048	34.446	35.7595
1	19	11.856	43.7183	15.8384
1	19	11.892	43.6895	16.042
1	19	15.42	35.9134	26.3785
1	19	30.504	36.1737	25.7815
1	19	30.504	36.1127	25.7358
1	19	52.356	45.0146	14.7841
1	19	55.632	45.035	14.9429
1	20	8.844	34.294	35.6944
1	20	58.02	45.0176	14.7994
1	20	58.056	45.0239	14.8306
1	20	58.056	45.0176	14.7986
1	21	6.66	33.3842	17.394
1	21	33.84	45.0352	14.938
1	21	57.564	45.0352	14.9377
1	22	12.576	34.5351	35.7654
1	22	12.576	34.4587	35.6631
1	22	12.576	34.4606	35.7204
1	23	14.136	34.4834	35.7748
1	23	14.172	34.4566	35.735
1	24	0.9	43.9714	10.1292
1	24	20.628	34.395	35.7311
1	24	40.392	36.1453	25.8126
1	25	8.58	35.6933	26.2585
1	25	8.58	35.734	26.2259
1	25	17.112	34.466	35.7998
1	25	18.012	33.2063	17.286
1	25	18.012	33.3159	17.3567
1	25	18.048	33.1084	17.2913
1	25	18.084	33.2858	17.3718
1	25	18.084	33.1153	17.2727
1	25	45.84	45.0244	14.8191
1	25	46.2	43.9771	10.1482
1	25	46.272	43.9814	10.1305
1	26	28.896	31.2846	18.1153
1	28	0.372	36.4665	34.4946
1	28	2.784	45.0086	14.8697
1	28	2.82	45.0347	14.8582
1	28	22.98	35.7482	25.8141
1	28	23.016	35.7635	25.8231
1	28	24.312	44.0469	10.3728
1	28	24.312	44.0395	10.667
1	28	24.312	44.0574	10.3724
1	28	24.492	44.0253	10.5322
1	29	22.56	36.3337	34.4938
1	29	26.232	34.4934	35.845
1	29	26.34	35.7613	25.808
1	29	26.34	35.7727	25.834
1	29	26.34	35.8031	25.8342
1	29	46.14	35.739	26.1966
1	30	7.632	34.195	33.861
1	30	32.4	34.371	35.838
1	30	43.74	35.7993	25.8713
1	30	43.74	35.791	25.847
1	31	12.9	44.0589	10.3951
1	31	47.208	35.7593	25.7731
1	31	47.208	35.796	25.851
1	31	47.784	45.0599	15.0645
1	32	24.612	43.9613	10.2327
1	32	36.348	35.7576	25.8567
1	32	36.456	35.7413	25.8379
1	32	50.964	35.6934	26.1295
1	32	50.964	36.0013	26.1979
1	34	8.22	35.7902	25.8591
1	34	52.068	45.0554	14.701
1	35	8.232	35.7494	25.8664
1	35	8.232	35.6292	25.7974
1	35	31.668	35.7755	26.2124
1	35	31.704	35.8077	26.2281
1	35	35.34	34.5043	35.839
1	35	35.34	34.5319	35.88
1	35	35.592	34.5776	36.0841
1	36	5.976	35.7508	25.8349
1	36	5.976	35.8308	25.8819
1	36	5.976	35.7494	25.8585
1	36	13.248	33.9753	24.5158
1	36	13.248	33.8435	24.6087
1	36	13.32	34.0414	24.6556
1	36	13.356	34.0531	24.6171
1	36	16.524	35.8837	26.2221
1	36	16.596	35.79	26.2277
1	36	58.86	45.0625	14.9282
1	37	24.168	35.9338	26.1256
1	37	24.168	35.7577	26.2072
1	37	24.204	35.8153	26.2639
1	37	24.204	35.7528	26.1694
1	37	24.492	35.6274	26.1424
1	37	42.24	33.8833	20.842
1	38	2.004	33.1304	17.4964
1	38	2.04	33.1356	17.5065
1	38	2.04	33.1975	17.5168
1	38	11.22	43.9607	10.3046
1	38	14.172	36.4392	34.5333
1	38	24.936	35.8109	25.8185
1	38	29.436	35.8144	26.2499
1	38	39.588	43.7069	15.9562
1	38	39.588	43.6868	15.9848
1	39	17.532	45.06	14.9295
1	39	17.604	45.0594	14.9304
1	39	17.676	45.0622	14.9296
1	39	26.172	34.7258	25.5401
1	39	30.276	35.8735	26.2362
1	39	34.02	31.1375	19.7541
1	39	34.02	31.2768	19.981
1	39	34.02	30.9851	19.7077
1	39	37.512	43.6509	15.9732
1	39	37.728	43.6883	15.9443
1	39	54.684	36.4478	34.536
1	40	28.704	33.9542	20.9764
1	40	28.704	33.9652	20.9321
1	40	38.64	43.9663	10.3325
1	40	38.676	43.9588	10.3247
1	40	38.712	34.0065	24.6457
1	40	38.712	34.3475	24.5957
1	40	38.892	43.9679	10.3104
1	40	48.936	43.7142	16.032
1	40	48.936	43.7389	16.0334
1	40	56.532	54.4621	17.484
1	41	8.772	35.7435	26.2354
1	41	9.096	35.7089	26.3684
1	41	9.132	35.7035	26.3728
1	41	9.168	35.764	26.4169
1	41	33.648	33.1761	17.5684
1	41	33.828	33.1868	17.5556
1	41	40.236	43.9698	10.3353
1	41	40.344	43.9544	10.3392
1	41	40.884	35.7296	25.934
1	41	59.388	43.7122	16.0021
1	42	3.564	43.9511	10.2902
1	42	43.308	43.9615	10.2946
1	42	43.344	43.9612	10.2948
1	42	50.076	34.5288	35.9702
1	42	50.292	34.5612	36.0214
1	43	4.296	33.1308	17.5045
1	43	4.296	33.1602	17.5872
1	43	18.336	43.6934	16.0138
1	43	19.74	43.9571	10.3122
1	43	38.064	33.1064	34.3312
1	43	38.064	33.1533	34.3346
1	43	41.844	33.8885	20.9149
1	43	41.844	33.8828	20.8525
1	43	48.324	43.9582	10.3077
1	43	54.516	36.5318	34.8091
1	43	54.516	36.4512	34.5012
1	43	56.892	35.5015	36.0483
1	44	22.596	32.2582	19.6721
1	44	22.632	32.2209	19.6981
1	44	22.632	32.4142	19.5998
1	44	31.776	33.3128	17.8168
1	44	31.776	33.0153	17.4668
1	45	8.352	43.957	10.3355
1	45	8.388	43.9513	10.3536
1	45	17.496	31.5232	18.9465
1	45	39.132	30.9763	19.7234
1	45	39.204	30.8809	19.6267
1	45	44.388	33.0662	34.1754
1	46	5.556	43.9503	10.3555
1	46	5.592	43.9576	10.3377
1	46	12.396	35.8384	25.9725
1	46	38.748	32.572	19.9238
1	46	38.784	34.0853	24.6831
1	47	3.66	43.9954	10.6653
1	47	3.768	44.0232	10.6742
1	47	6.972	33.3097	20.345
1	47	8.484	33.14	17.5272
1	47	8.484	33.1442	17.611
1	47	8.484	32.9264	17.399
1	48	5.904	31.4716	18.9369
1	48	5.904	31.5552	19.0398
1	48	10.044	32.9524	33.6495
1	48	36.684	43.9644	10.3547
1	48	36.72	43.9473	10.3143
1	48	36.756	43.9546	10.3418
1	49	5.556	43.9561	10.3451
1	49	5.556	43.9579	10.3411
1	49	5.592	43.9631	10.3687
1	49	5.592	43.9575	10.3412
1	49	5.628	43.9729	10.4284
1	49	6.744	35.5125	25.9735
1	49	15.888	32.1916	19.6275
1	49	15.888	32.2177	19.6593
1	49	15.924	32.3563	19.6896
1	49	28.632	43.9522	10.3577
1	49	28.632	43.9636	10.3476
1	49	28.848	43.9747	10.4033
1	49	28.848	43.973	10.3764
1	49	58.8	43.9678	10.3657
1	49	58.8	43.9674	10.3651
1	49	58.8	43.9676	10.3648
1	50	2.256	35.488	35.9587
1	50	7.98	36.3744	25.759
1	50	7.98	35.7901	26.2851
1	50	11.364	34.1534	24.8482
1	50	11.364	33.9442	24.6769
1	50	19.284	33.8307	20.9092
1	50	19.284	33.869	20.9725
1	50	27.096	33.1574	17.5927
1	50	27.132	33.1861	17.5754
1	50	33.972	43.9676	10.3801
1	50	33.972	43.9674	10.3768
1	50	34.008	43.9672	10.3779
1	50	34.008	43.9613	10.3675
1	50	34.008	43.9679	10.3765
1	50	36.168	34.6745	25.3542
1	51	13.104	31.6437	18.6157
1	52	0.912	44.0041	10.4056
1	52	1.056	43.9908	10.4875
1	52	2.784	34.0376	24.7637
1	52	50.772	31.5285	18.5449
1	53	26.916	34.7721	25.5559
1	53	33.936	43.9537	10.6213
1	54	11.988	31.0091	18.376
1	54	19.08	34.3524	26.2377
1	54	47.448	33.1385	17.5023
1	54	47.484	33.4048	17.5701
1	54	53.856	35.7939	26.5141
1	55	12.36	35.1688	24.4814
1	55	34.968	43.9747	10.4291
1	56	5.028	32.2171	17.8865
1	56	33.252	33.2787	20.3043
1	56	41.928	31.5067	18.5404
1	56	47.148	33.027	21.4214
1	56	53.232	33.9869	24.7536
1	57	23.112	33.2786	20.3369
1	57	47.988	35.5396	35.9983
1	57	59.256	43.4774	10.3598
1	57	59.292	43.4761	10.3556
1	57	59.292	43.4706	10.3461
1	58	7.104	34.7073	25.4345
1	58	9.588	43.6317	15.9908
1	58	9.624	43.6972	16.0616
1	58	10.02	43.7652	16.2188
1	58	10.056	43.765	16.2186
1	58	10.056	43.7653	16.2176
1	58	10.092	43.7651	16.2173
1	58	10.128	43.7648	16.2182
1	58	10.128	43.7655	16.2156
1	58	29.604	43.9702	10.4479
1	58	29.604	43.9688	10.4495
1	58	29.676	43.9866	10.6835
1	58	34.824	31.2617	19.7558
1	58	35.148	31.522	18.5316
1	59	22.992	44.746	14.5538
1	59	50.136	35.8003	26.3625
1	59	50.172	35.743	26.45
2	0	15.84	31.1186	18.4638
2	0	24.624	32.9289	20.2864
2	0	45.468	34.1408	34.962
2	1	2.46	34.0112	24.6902
2	2	4.056	43.9517	10.5221
2	2	4.308	43.9683	10.6311
2	2	18.528	34.0212	24.8055
2	2	33.612	35.7435	26.4545
2	2	33.612	35.7506	26.4846
2	3	4.68	43.9551	10.5368
2	3	9.108	34.0579	24.8576
2	3	9.36	33.9846	24.8296
2	3	9.36	34.0571	24.8643
2	3	9.396	34.023	24.8621
2	4	36.228	43.9786	10.4761
2	4	36.228	43.9553	10.5504
2	5	0.924	34.0263	24.846
2	5	1.068	33.9737	24.8843
2	5	3.48	31.0259	18.4041
2	5	42.9	31.41	18.1982
2	5	42.9	31.4036	18.1815
2	5	42.9	31.4524	18.155
2	5	42.9	31.3604	18.0364
2	5	52.764	43.9646	10.5662
2	6	3.276	34.3591	35.3506
2	6	3.276	34.4058	35.4416
2	6	38.16	43.9642	10.5714
2	7	4.404	45.2157	14.8858
2	7	10.524	43.5763	16.2865
2	7	10.524	43.6255	16.0571
2	7	10.524	43.6244	16.0428
2	7	19.056	43.971	10.5654
2	7	19.056	43.9654	10.3579
2	7	42.492	33.8638	35.0889
2	7	53.04	35.7433	26.4658
2	7	53.076	35.6902	26.5676
2	8	10.968	43.9625	10.5608
2	8	26.736	34.3935	35.4082
2	8	33.468	31.0173	18.3152
2	8	33.468	31.0248	18.4203
2	8	34.836	44.6024	14.7072
2	8	34.872	44.608	14.6683
2	8	34.908	44.604	14.7055
2	8	46.392	43.9247	10.5468
2	9	4.248	34.0907	24.7064
2	9	22.86	43.9681	10.3589
2	9	38.268	33.9199	24.8555
2	9	38.268	33.9238	24.8673
2	9	50.22	31.7082	19.2409
2	9	50.22	31.7203	19.222
2	9	50.256	31.6786	19.2166
2	9	50.292	31.6855	19.2409
2	9	50.328	31.7652	19.2614
2	10	0.012	35.7243	26.3278
2	10	0.228	35.718	26.5915
2	10	26.508	44.5987	14.7167
2	10	26.508	44.6047	14.6913
2	10	26.508	44.5983	14.7162
2	10	53.22	33.974	24.8433
2	11	2.076	43.9582	10.3431
2	11	2.364	43.981	10.4096
2	11	2.652	44.005	10.8052
2	11	22.848	31.8662	19.4888
2	12	1.08	32.1116	19.5886
2	12	1.08	31.6738	19.2144
2	12	1.116	31.6914	19.256
2	12	9.972	43.9621	10.3551
2	12	10.044	43.9687	10.3587
2	12	29.916	33.89	35.1423
2	12	47.34	33.9667	24.688
2	12	53.136	35.7624	26.1575
2	12	53.388	35.6075	26.1479
2	12	55.872	31.6531	19.2523
2	12	58.644	43.9495	10.3568
2	12	58.68	43.963	10.355
2	12	58.752	43.9611	10.3264
2	13	9.336	35.4298	36.1871
2	13	9.336	35.5061	36.1491
2	13	9.372	35.4433	36.1691
2	13	36.696	44.0099	10.6691
2	13	52.572	43.9542	10.3624
2	13	52.608	43.9581	10.3696
2	14	1.428	31.6348	19.2398
2	14	1.5	31.7856	19.3265
2	14	2.616	31.3255	18.2589
2	14	4.308	35.7451	26.1524
2	14	4.416	35.7024	26.207
2	14	6.108	34.4437	35.514
2	14	12.768	33.1878	20.2545
2	14	12.804	33.1609	20.2152
2	14	21.804	31.9652	19.5572
2	14	21.804	31.9008	19.5474
2	14	29.364	43.9493	10.3714
2	14	29.4	43.9469	10.3783
2	15	8.604	43.9602	10.394
2	15	8.64	43.9552	10.3882
2	15	20.916	35.7375	26.2061
2	15	26.172	33.9242	25.7053
2	15	26.172	33.9835	25.7354
2	15	26.316	33.9821	25.7124
2	15	26.388	34.0828	25.7366
2	15	30.312	33.9001	24.9282
2	15	30.312	33.9451	24.9254
2	15	30.312	33.9005	24.8979
2	15	30.78	35.2568	22.9369
2	15	35.352	33.0471	20.2357
2	15	35.352	33.2894	20.3351
2	15	35.352	33.1946	20.2781
2	15	39.348	43.966	10.3835
2	15	39.384	43.9483	10.3701
2	16	0.876	31.6494	19.2417
2	16	0.876	31.6692	19.2171
2	16	0.876	31.8919	19.2196
2	16	6.708	34.773	25.6557
2	16	8.544	43.9743	10.4028
2	16	28.128	33.9961	24.7104
2	16	38.244	35.4889	36.1446
2	16	45.48	34.4585	35.5564
2	16	45.516	34.7122	35.2747
2	16	45.516	34.3988	35.5363
2	16	50.88	43.9682	10.3911
2	16	50.88	43.9598	10.3971
2	17	30.48	43.9667	10.3929
2	17	30.48	43.9626	10.4223
2	17	52.26	43.6524	16.0567
2	18	12.384	32.1458	18.0318
2	18	16.56	34.0558	24.8096
2	18	16.56	34.0389	24.7731
2	18	16.56	33.9605	24.7732
2	18	16.596	33.8616	24.5658
2	18	16.632	34.0568	24.7579
2	18	16.632	34.4158	25.0119
2	18	24.768	43.9726	10.4198
2	18	29.916	35.5217	26.1174
2	18	46.224	32.4803	18.9289
2	19	2.46	32.0776	17.9915
2	19	2.46	32.2613	18.0156
2	19	2.496	32.1004	18.0193
2	19	16.032	33.8488	25.7221
2	19	22.332	43.9745	10.4238
2	19	22.332	43.9712	10.4292
2	19	22.908	33.9737	25.9732
2	19	31.224	31.5403	19.2552
2	19	31.224	31.6883	19.274
2	19	31.26	31.6151	19.2881
2	19	31.26	31.7289	19.2763
2	19	43.86	34.2956	25.157
2	19	43.86	34.018	24.7497
2	19	43.932	34.0308	24.7832
2	19	45.228	35.4016	36.1288
2	19	48.864	35.6556	26.2285
2	19	48.864	35.7416	26.255
2	20	11.544	32.0824	17.9649
2	20	11.544	32.0333	17.9776
2	20	11.616	32.1416	18.0516
2	20	39.3	33.4851	22.8282
2	20	39.3	33.137	22.7773
2	20	39.336	33.296	22.7469
2	20	57.048	34.6061	25.6673
2	20	57.048	34.5773	25.6984
2	21	5.328	32.4033	18.865
2	21	15.336	43.9772	10.5888
2	21	15.372	43.9985	10.9418
2	21	16.056	44.0302	10.9875
2	21	25.416	33.927	25.9979
2	21	25.416	33.9079	26.0127
2	21	39.24	31.8402	19.4633
2	21	43.488	32.0026	17.9924
2	21	56.448	35.6238	26.1858
2	22	5.016	31.3036	18.3694
2	22	5.052	31.5239	18.3774
2	22	32.016	33.9383	26.0403
2	22	34.104	43.9753	10.4603
2	22	34.104	43.9789	10.4671
2	22	34.32	44.0054	10.6315
2	22	52.32	32.0599	18.0057
2	23	49.812	35.4343	36.1335
2	24	0.72	32.3257	18.8047
2	24	24.948	31.1843	17.3664
2	24	24.948	32.118	18.0868
2	24	27.36	33.847	26.0373
2	24	27.36	33.9374	26.0263
2	25	4.188	35.8627	25.8392
2	25	4.836	43.9333	10.8208
2	25	5.304	44.0072	11.0664
2	25	5.592	44.1109	11.0539
2	25	5.592	44.1084	11.0533
2	25	31.548	32.111	17.9846
2	25	34.14	33.0661	34.5714
2	25	47.388	34.1483	24.8799
2	25	47.388	33.9752	24.7759
2	25	47.388	34.0763	24.8594
2	25	47.424	33.9983	24.7774
2	25	47.424	34.0524	24.8343
2	26	25.98	43.6306	15.9732
2	27	0.072	32.3903	19.1754
2	27	0.072	32.4563	18.9139
2	27	21.6	43.9708	10.7206
2	27	21.96	43.9774	10.6422
2	27	26.856	31.4183	18.1295
2	27	26.856	31.3846	18.156
2	27	28.296	33.9798	24.7948
2	28	21.648	43.3865	10.4715
2	28	21.648	43.395	10.4712
2	29	8.34	32.749	18.6317
2	29	8.34	32.684	18.8976
2	29	8.376	32.7284	18.6791
2	29	16.476	31.3648	18.2198
2	29	18.924	32.08	17.9986
2	30	3.384	34.5021	35.6083
2	30	3.384	34.4088	35.5723
2	30	7.524	32.4522	18.7835
2	30	7.524	32.4732	18.8675
2	30	12.312	32.5583	18.9498
2	30	39.024	33.886	24.9617
2	30	40.644	32.1342	18.0188
2	30	40.644	32.0766	18.0007
2	30	40.68	31.7437	17.8948
2	31	12.648	31.3626	18.1907
2	31	12.648	31.3105	18.1764
2	31	35.328	33.8285	26.0594
2	31	35.328	33.9423	26.0767
2	31	35.364	33.9136	26.0965
2	31	35.364	33.8958	26.0323
2	32	0.78	43.9699	10.7222
2	32	0.816	43.9896	10.7818
2	32	0.816	43.9647	10.6621
2	32	0.96	43.9941	10.9006
2	32	0.996	43.9719	10.8375
2	32	1.032	43.9753	10.8348
2	32	4.164	35.8361	35.6753
2	32	4.884	32.0995	17.9719
2	32	4.884	32.1225	17.9759
2	32	6.36	32.2995	19.7657
2	32	16.764	33.1038	21.489
2	32	31.704	34.5379	25.7223
2	32	31.704	34.4872	25.7242
2	32	31.704	34.4947	25.8101
2	32	31.704	34.5117	25.7732
2	32	33.504	43.9438	10.3708
2	32	51.036	31.5541	19.1646
2	33	7.416	32.2611	18.167
2	33	7.416	32.3023	18.2168
2	33	12.384	33.1479	22.9858
2	33	12.384	33.067	22.8511
2	33	12.384	33.0767	22.9278
2	33	16.704	31.7181	18.145
2	33	29.844	33.8942	26.0643
2	33	29.844	33.8836	26.076
2	33	33.228	32.0848	18.0143
2	33	33.228	32.1762	17.975
2	33	33.336	32.1199	17.9972
2	33	46.764	32.6803	18.6137
2	33	46.764	32.6571	18.6109
2	33	46.8	32.6832	18.635
2	33	48.42	32.323	19.8142
2	33	58.212	32.9693	21.8158
2	33	58.212	33.085	21.489
2	34	1.92	32.4265	18.996
2	34	32.016	33.1615	34.7115
2	35	3.948	33.1693	22.991
2	35	3.948	33.0201	22.9331
2	35	4.02	33.1356	22.9672
2	35	19.716	32.1306	19.8267
2	35	19.788	32.3245	19.5687
2	35	19.86	31.8875	19.6466
2	35	20.94	32.2468	18.2007
2	35	20.94	32.2844	18.2106
2	35	35.412	44.9367	14.3872
2	35	36.384	32.3374	17.9309
2	35	36.384	32.1841	17.953
2	35	42.504	33.2651	34.6728
2	35	42.504	33.2026	34.7873
2	35	42.54	33.1993	34.7031
2	35	44.736	34.3092	33.9321
2	35	44.736	34.421	34.0269
2	35	44.772	34.348	33.9601
2	35	44.808	34.459	34.035
2	36	22.176	32.8421	23.6901
2	36	30.42	33.4396	34.882
2	36	40.392	31.5079	19.1643
2	36	40.392	31.4795	19.1854
2	36	41.112	32.4629	18.8867
2	36	42.156	32.0981	17.948
2	37	24.384	32.092	18.0506
2	37	24.384	32.0682	18.067
2	37	24.42	32.4296	18.0312
2	37	24.42	32.08	18.0801
2	37	24.456	32.3798	17.9982
2	37	25.428	43.9596	10.4391
2	37	25.824	44.0092	11.0057
2	38	18.204	33.0533	34.7063
2	38	18.24	33.061	34.7132
2	38	18.276	33.1212	34.7147
2	38	23.28	32.0236	18.0506
2	38	23.28	32.157	18.0492
2	38	23.316	32.0646	18.0739
2	38	49.452	33.2581	34.7199
2	38	49.452	33.2412	34.7721
2	38	49.452	33.2126	34.7232
2	38	49.452	33.1636	34.6915
2	38	52.008	43.6035	16.1123
2	38	52.548	32.6386	18.7023
2	38	52.656	32.6071	18.6725
2	38	52.656	32.8107	18.7463
2	39	15.876	34.5909	24.7002
2	39	40.644	32.1087	18.0416
2	40	8.688	34.4586	25.9987
2	40	8.688	34.5054	26.0728
2	40	8.724	34.5006	26.0571
2	40	44.58	34.3492	34.0571
2	40	44.724	34.429	34.0965
2	40	44.724	34.3284	34.0319
2	41	14.532	32.5487	18.5538
2	41	15.072	32.4685	19.1995
2	41	15.108	32.5308	19.1801
2	41	15.108	32.5273	19.1903
2	41	15.18	32.5429	19.1845
2	41	15.18	32.4372	19.158
2	41	18.708	32.0798	18.047
2	41	40.272	32.2967	18.2793
2	42	2.124	34.5612	35.6256
2	42	2.196	34.3483	35.6928
2	42	2.772	32.1738	18.1687
2	42	2.772	32.4215	18.037
2	42	9	32.2922	18.2336
2	42	9	32.5324	18.1679
2	42	9.036	32.144	18.2473
2	42	11.232	34.6445	24.7857
2	42	34.812	32.2641	18.2431
2	42	34.848	32.3412	18.3029
2	43	0.768	32.3012	18.2903
2	43	26.364	34.4261	34.1634
2	43	26.4	34.4457	34.1435
2	43	31.512	32.2042	18.3232
2	43	31.512	32.3108	18.3015
2	43	36.696	34.962	36.1411
2	43	40.476	32.1571	18.0887
2	44	18.42	32.1993	18.1993
2	44	18.744	32.2879	18.2719
2	44	39.768	32.0937	18.0665
2	44	39.768	32.1517	18.0194
2	44	39.768	32.0672	18.0928
2	44	48.084	33.1571	22.8369
2	45	4.896	34.3671	34.1475
2	45	5.004	34.4284	34.1632
2	45	21.852	33.0586	17.8286
2	45	21.852	33.0594	17.7366
2	45	22.14	33.0643	17.7542
2	45	54.288	32.0764	17.9281
2	46	5.808	31.8602	19.568
2	46	5.808	31.9383	19.5338
2	46	20.496	32.1274	18.1463
2	46	20.496	32.4324	18.1108
2	46	44.724	34.6163	26.1138
2	46	44.724	34.5219	25.806
2	47	41.28	33.0918	17.7843
2	47	41.28	33.2898	17.8208
2	47	42.108	33.1689	22.8845
2	47	42.108	33.1254	22.8264
2	47	51.612	32.08	18.071
2	47	51.612	32.1178	18.1506
2	48	29.808	43.4695	10.6855
2	48	33.948	34.4577	35.7073
2	48	43.452	32.1712	18.1856
2	48	43.92	34.5938	25.9184
2	48	43.92	34.7707	26.1124
2	49	20.82	32.2959	18.3659
2	49	21.504	34.4707	35.6549
2	49	26.904	33.116	17.8516
2	49	26.904	33.1036	17.8311
2	49	46.632	33.1946	34.7979
2	49	46.632	33.1906	34.7565
2	50	9.204	43.4525	10.5088
2	50	9.24	43.4444	10.5113
2	50	9.384	43.4468	10.5021
2	50	13.632	32.244	18.2545
2	50	13.884	32.3095	18.3191
2	50	38.616	32.0163	18.0446
2	51	43.92	34.5406	35.8198
2	52	9.48	33.1354	34.7911
2	52	9.48	33.2082	34.7872
2	52	9.516	33.1896	34.8352
2	52	12.144	34.0671	34.4406
2	52	12.144	34.107	34.5132
2	52	33.744	34.9193	36.0036
2	52	33.744	34.8381	35.9833
2	52	33.78	34.8714	36.0339
2	52	33.816	34.9134	36.018
2	52	35.544	43.9687	11.109
2	52	35.76	44.0252	11.1562
2	52	35.796	44.0383	11.1154
2	52	35.868	43.9735	10.7767
2	53	1.212	34.4614	26.194
2	53	1.212	36.1311	27.9337
2	53	1.212	34.4517	26.203
2	53	1.212	34.4664	26.2174
2	53	1.248	34.6606	26.1695
2	53	22.2	35.7855	26.0658
2	53	37.248	43.5695	16.0274
2	53	37.284	43.6555	16.3811
2	53	37.572	43.6567	16.268
2	53	42.036	32.2946	18.2974
2	53	49.128	32.1565	18.1269
2	53	49.164	32.2046	18.1516
2	54	33.984	43.9726	11.1318
2	54	37.476	31.3195	18.326
2	54	37.476	31.3488	18.3705
2	54	37.476	31.3589	18.4095
2	55	4.332	33.2011	22.9208
2	55	8.868	32.2528	18.2878
2	55	8.868	32.0536	18.2574
2	55	15.06	34.6735	35.8202
2	56	14.64	31.329	18.3627
2	56	14.64	31.2817	18.3308
2	56	18.78	33.3777	21.5157
2	56	18.78	33.3159	21.6125
2	56	30.228	31.8728	19.5596
2	56	41.892	35.5886	26.0598
2	56	52.764	32.6261	18.5953
2	57	26.568	32.11	18.1161
2	57	27.972	34.7424	35.8902
2	58	6.888	35.7844	25.7763
2	58	6.96	35.8833	25.7524
2	58	16.716	43.5628	15.9989
2	58	26.076	32.6883	18.551
2	58	26.076	32.6828	18.6346
2	58	26.112	32.9306	18.5171
2	58	26.544	34.1333	26.12
2	58	26.544	34.4345	26.1995
2	58	26.724	34.5379	26.2343
2	59	1.824	33.0258	21.6022
2	59	23.424	32.5088	19.073
2	59	23.424	32.5013	19.0103
2	59	23.424	32.6312	19.093
2	59	23.496	32.4469	19.0193
2	59	23.532	32.4399	19.0445
2	59	23.532	32.4979	19.0504
2	59	23.532	32.5807	19.0858
2	59	23.64	32.5821	19.0875
2	59	43.368	33.4377	21.5862
2	59	43.404	33.3695	21.6435
2	59	43.404	33.3964	21.6188
2	59	50.352	43.762	10.3591
2	59	50.604	43.7483	10.3449
2	59	50.676	43.7764	10.3551
3	0	12.6	34.6379	35.8893
3	0	12.6	34.6822	35.8552
3	0	26.28	31.7435	19.3847
3	0	34.992	32.1819	18.1995
3	0	34.992	32.1176	18.1578
3	0	35.244	31.9713	18.163
3	1	36.516	43.5873	15.7344
3	1	36.588	43.607	15.7212
3	1	42.708	34.7053	35.9505
3	1	42.708	34.7595	35.917
3	1	45.912	31.3661	18.379
3	1	47.532	35.6712	26.0541
3	1	47.532	35.7881	26.0939
3	1	47.856	35.7683	26.1261
3	1	47.856	35.7169	26.1162
3	1	59.88	43.5768	16.047
3	2	21.156	43.5942	15.7415
3	2	25.044	43.7715	10.3778
3	2	25.044	43.7745	10.3657
3	2	56.904	43.5929	16.156
3	2	57.876	32.3163	18.386
3	2	57.876	32.4294	18.5294
3	2	57.876	32.3077	18.3539
3	2	58.812	33.3285	21.653
3	2	58.812	33.7352	22.073
3	3	9.252	43.5936	15.7663
3	3	10.836	31.8504	18.1691
3	3	13.968	33.0004	23.0747
3	3	13.968	32.9642	23.1203
3	3	46.62	31.5077	18.6486
3	3	46.62	31.2041	18.6773
3	4	5.88	43.6039	15.7333
3	4	11.208	43.5933	16.1613
3	4	17.76	31.3242	18.378
3	4	21	32.2984	18.3347
3	4	21	32.3196	18.3357
3	4	27.372	32.3408	18.7291
3	4	27.408	32.6793	18.8871
3	4	28.884	32.9822	23.1319
3	4	56.964	32.101	18.2057
3	5	30.732	32.5451	18.3292
3	5	39.948	31.9919	18.3665
3	5	51.18	32.0651	18.1806
3	5	54.204	32.4966	20.0894
3	5	54.24	32.4154	20.0979
3	6	30.672	43.6149	16.0385
3	6	30.672	43.5836	16.0544
3	6	39.528	33.8301	26.4583
3	6	40.356	43.608	15.7536
3	6	44.64	32.6196	18.7343
3	6	44.676	32.2327	18.2732
3	6	44.712	32.1742	18.2432
3	6	50.148	32.0674	18.2885
3	7	22.224	34.7016	35.9447
3	7	32.628	32.1966	18.2983
3	7	36.264	31.1628	18.3575
3	7	45.264	31.1838	18.7195
3	7	52.716	32.9834	23.1064
3	7	52.716	33.0909	23.2011
3	8	10.068	36.0203	26.3579
3	8	10.068	36.0334	26.3097
3	8	10.14	35.9763	26.3252
3	8	46.86	32.3036	18.3876
3	9	4.356	35.969	25.6334
3	9	5.436	31.3163	18.7672
3	9	49.608	43.5905	16.1071
3	9	49.644	43.6225	16.3478
3	10	21.972	31.272	18.3945
3	10	21.972	31.3659	18.4892
3	10	52.104	30.8014	18.6552
3	10	54.912	32.9901	23.1711
3	10	54.912	32.9431	23.1391
3	11	6.864	32.1724	18.2386
3	11	6.864	32.2825	18.2222
3	11	6.972	32.0727	18.1387
3	11	20.688	33.1746	34.9354
3	11	20.688	33.2696	34.9539
3	11	32.136	43.5955	16.2003
3	12	10.152	32.917	23.1193
3	12	10.152	32.9243	23.1585
3	12	32.112	32.2734	18.3569
3	12	53.568	31.1155	18.7101
3	13	3.144	32.4016	20.1232
3	13	28.92	43.5502	16.0888
3	13	51.924	31.2794	18.4607
3	13	51.96	31.1291	18.4166
3	14	18.888	32.9498	23.1328
3	14	19.14	32.9722	23.2444
3	14	22.668	32.0867	18.2474
3	14	22.668	32.1848	18.2806
3	14	32.856	31.1926	18.4309
3	15	12.96	43.5803	15.8266
3	15	12.96	43.5944	15.8203
3	15	13.032	43.5968	15.7986
3	15	19.008	32.5607	19.3363
3	15	23.112	32.6266	18.4134
3	15	23.112	32.385	18.3796
3	15	23.148	32.3451	18.3654
3	15	34.848	31.2453	18.4027
3	15	44.172	43.5761	16.0895
3	15	44.208	43.5723	16.0665
3	16	10.452	31.8957	17.892
3	16	29.244	33.0536	23.2043
3	16	29.244	32.9754	23.1449
3	16	37.92	43.5986	15.825
3	16	37.956	43.5988	15.8282
3	16	47.28	43.5852	16.0881
3	16	50.556	32.4158	18.3416
3	16	50.556	32.7214	18.2531
3	16	50.628	32.3659	18.3815
3	17	9.312	33.8278	26.5353
3	17	9.312	34.1158	27.0366
3	17	33.18	31.2321	18.6384
3	18	24.048	43.6035	15.8402
3	18	24.048	43.6036	15.8464
3	18	26.388	34.1197	34.6723
3	18	26.424	34.1395	34.7235
3	18	31.14	33.2024	22.9893
3	18	31.14	33.149	22.9108
3	18	33.012	35.9893	26.6327
3	18	33.012	36.0353	26.5696
3	18	36	32.1567	18.2678
3	18	36.072	32.4032	18.1304
3	18	36.288	32.2969	18.2428
3	18	36.756	35.7268	25.8704
3	18	45.612	31.3015	18.398
3	18	45.612	31.2272	18.4221
3	18	45.612	31.2141	18.3394
3	19	18.912	32.9102	23.1105
3	19	18.912	32.6665	23.1141
3	19	18.948	32.9137	23.2367
3	19	18.948	32.9723	23.2
3	19	18.984	32.9103	23.2328
3	19	28.488	32.4613	18.4119
3	19	38.82	32.5534	20.0958
3	19	38.82	32.4493	19.9928
3	20	8.808	32.1357	18.2761
3	20	30.192	32.8792	23.164
3	20	30.192	32.9527	23.2297
3	20	30.192	32.9157	22.9062
3	20	30.264	31.1262	18.4103
3	20	51.144	32.4215	18.3361
3	20	51.144	32.4394	18.3352
3	20	52.044	33.6799	21.5198
3	20	52.44	33.668	21.6875
3	20	52.44	33.7009	21.6338
3	20	52.476	33.6627	21.6903
3	20	52.512	33.6095	21.8437
3	20	52.548	33.6666	21.6969
3	20	52.584	33.7038	21.6934
3	20	52.62	33.6803	21.6691
3	21	1.836	36.1072	26.4063
3	21	9.144	32.1217	18.2603
3	21	20.34	33.3167	35.1307
3	21	22.896	32.9678	23.2309
3	21	22.932	33.053	23.2652
3	21	42.228	35.984	36.4407
3	21	42.228	35.8289	35.9156
3	21	42.228	35.6228	35.9689
3	21	51.12	32.4258	20.0861
3	21	51.912	31.9419	18.3757
3	21	52.02	31.9783	18.3094
3	21	52.02	32.1347	18.2781
3	21	56.376	33.4483	21.3342
3	21	56.376	33.4672	21.1797
3	21	56.88	43.5433	16.2365
3	21	56.88	43.5507	16.2503
3	21	56.988	43.5773	16.2137
3	21	57.168	32.4275	18.3331
3	22	5.88	34.265	35.5994
3	22	8.76	33.2434	35.036
3	22	20.748	31.1575	18.7669
3	22	48.432	33.6573	21.6356
3	22	48.432	33.5983	21.6898
3	22	48.432	33.6244	21.7217
3	22	48.432	33.7569	21.6387
3	22	48.504	33.6586	21.6546
3	22	48.504	33.6281	21.753
3	22	48.54	33.6541	21.7065
3	22	59.736	33.1452	34.9592
3	22	59.736	33.2566	34.9182
3	22	59.736	33.2716	34.9632
3	23	19.824	33.6913	21.7328
3	23	19.824	33.6504	21.6879
3	23	19.86	33.6382	21.7065
3	23	19.896	33.6733	21.7385
3	23	29.58	31.3155	19.0012
3	23	29.58	31.225	18.794
3	23	29.58	31.1534	18.7776
3	23	52.188	33.6318	21.7056
3	23	52.188	33.6573	21.6704
3	23	52.224	33.6839	21.7148
3	23	55.212	32.8955	23.1842
3	24	13.212	30.7811	18.4549
3	24	13.212	31.3072	18.5192
3	24	18	32.4591	18.3283
3	24	18.036	32.658	18.3722
3	24	29.124	33.6422	21.7464
3	24	35.604	33.2532	34.9925
3	24	35.604	33.2576	34.9746
3	24	39.996	32.9235	19.1661
3	24	59.112	31.1677	18.4056
3	24	59.4	31.2206	18.4883
3	25	11.388	33.6389	21.6906
3	25	11.424	33.8887	21.5781
3	25	11.46	33.673	21.7551
3	25	24.708	33.6631	20.8748
3	25	24.708	33.4513	20.7652
3	25	24.708	33.4829	20.787
3	25	31.8	32.6145	18.3618
3	25	34.932	32.3967	20.1162
3	25	43.464	31.1072	18.792
3	25	43.464	31.1604	18.7717
3	25	43.968	33.1746	22.8937
3	25	43.968	33.108	22.8375
3	25	58.224	35.3158	23.5804
3	26	18.312	32.8839	23.1829
3	26	18.348	33.0718	23.3278
3	26	28.068	33.4277	20.7884
3	26	28.068	33.8628	20.4707
3	26	28.068	33.4306	20.7886
3	26	28.104	33.5353	20.8949
3	26	48.912	33.7283	17.7645
3	27	28.368	32.3896	18.3278
3	27	28.368	32.7792	18.3601
3	27	35.244	31.8715	18.4191
3	27	35.244	31.907	18.4126
3	27	35.28	31.9049	18.4167
3	28	2.532	33.0233	19.285
3	28	2.532	33.0136	19.3197
3	28	2.568	32.9458	19.2874
3	28	2.712	33.0003	19.3349
3	28	2.892	33.0452	19.2791
3	28	7.788	33.0166	23.3341
3	28	7.788	32.8888	23.2454
3	28	7.788	32.8939	23.3037
3	28	7.788	33.1774	23.6199
3	28	41.304	31.9537	18.4717
3	28	53.076	33.6501	35.2468
3	29	14.424	33.5736	21.7418
3	29	14.748	33.5104	21.5815
3	29	16.98	33.1694	19.1588
3	29	26.988	32.8331	23.2674
3	29	26.988	32.8637	23.2104
3	29	26.988	32.9417	23.2659
3	29	26.988	32.8599	23.2201
3	29	31.02	31.9695	18.4913
3	29	33.756	32.4533	18.4341
3	29	39.444	34.6057	25.1858
3	29	44.556	30.6672	19.2539
3	29	48.768	31.2283	18.4955
3	30	7.92	43.7343	10.553
3	30	7.92	43.6766	10.5034
3	30	7.956	43.7254	10.5551
3	30	8.064	43.9014	10.8627
3	30	12.384	33.5682	17.9133
3	30	26.532	33.2071	21.0571
3	30	26.532	33.4257	20.7425
3	30	26.784	33.2248	20.8682
3	30	26.82	33.4131	20.9269
3	31	0.912	32.4552	18.4649
3	31	4.26	34.5928	25.2486
3	31	4.26	34.5747	25.2134
3	31	4.26	34.5776	25.3008
3	31	13.188	32.7733	23.2113
3	31	13.188	32.7658	23.4951
3	31	13.188	32.8669	23.2691
3	31	19.02	31.9996	19.4763
3	31	19.524	35.3934	36.215
3	31	40.836	31.1279	18.9302
3	31	40.836	31.1562	18.8947
3	31	40.872	31.3569	18.8463
3	31	40.908	31.1333	18.9347
3	31	41.088	31.1479	18.9286
3	32	1.968	43.7006	10.5739
3	32	12.588	32.5664	18.468
3	32	13.884	33.3699	17.8784
3	32	13.884	33.3376	17.8727
3	32	13.884	33.3329	17.9099
3	32	13.884	33.1944	17.8255
3	32	18.384	31.2601	18.4823
3	32	33.648	34.6822	25.2404
3	32	33.648	34.6266	25.265
3	32	33.72	34.6993	25.2725
3	32	54.744	34.1608	34.79
3	32	54.744	33.9223	34.902
3	33	26.424	32.4816	18.4505
3	33	26.496	32.7428	18.3504
3	33	26.496	32.5073	18.4737
3	33	26.532	32.4316	18.4452
3	33	45.54	43.7084	10.5478
3	33	45.684	43.8965	10.8701
3	33	45.72	43.7611	10.6012
3	33	48.348	34.474	25.0469
3	33	48.348	34.4903	25.0499
3	33	55.152	33.3473	17.8727
3	34	25.212	34.4836	25.0811
3	34	25.212	34.5618	25.0684
3	34	25.248	34.4805	25.0491
3	34	26.076	32.2444	18.3906
3	34	27.408	32.5275	18.3922
3	34	27.408	32.3965	18.4289
3	35	16.8	34.1978	34.8484
3	35	17.448	33.5668	21.7326
3	35	23.46	33.5168	20.9
3	35	34.116	33.1921	22.9828
3	35	34.116	33.1095	22.9294
3	35	34.116	33.1429	22.8856
3	35	34.116	33.1052	22.9402
3	35	34.116	33.0988	22.8783
3	35	35.376	32.3416	18.4326
3	35	35.376	32.4736	18.429
3	35	35.376	32.6609	18.3429
3	35	35.448	32.4453	18.4359
3	35	40.488	32.9966	19.2664
3	35	41.136	34.4772	25.0201
3	35	41.172	34.4497	25.0365
3	35	41.208	34.4616	25.034
3	35	43.512	43.7111	10.6064
3	35	49.524	31.1889	19.4398
3	35	49.524	31.3036	19.4192
3	35	49.596	31.0175	19.453
3	36	5.58	32.3305	19.4214
3	36	5.688	31.9851	19.515
3	36	5.688	31.9657	19.4437
3	36	30.636	31.1315	18.9827
3	37	1.308	31.9983	18.4764
3	37	1.344	32.0004	18.4771
3	37	1.344	32.1536	18.6231
3	37	1.344	31.9603	18.4427
3	37	1.344	31.9792	18.4657
3	37	1.488	32.0252	18.515
3	37	5.952	35.6276	26.3326
3	37	5.952	35.6243	26.3359
3	37	14.592	33.0777	22.9637
3	37	14.592	33.1467	22.9222
3	37	21.9	31.0875	18.8583
3	37	58.656	43.6914	10.545
3	38	0.564	32.5124	18.5228
3	38	0.636	32.4355	18.445
3	38	0.672	32.5172	18.4752
3	38	48.228	31.1354	18.9589
3	38	48.984	31.2153	18.5279
3	38	49.02	31.1472	18.4573
3	38	52.548	34.169	34.8652
3	39	3.168	33.1482	22.9396
3	39	3.168	33.2057	22.9531
3	39	3.204	33.1995	22.9784
3	39	3.24	33.1637	22.9792
3	39	3.348	33.1583	22.9888
3	39	3.348	33.1236	22.928
3	39	3.384	33.1884	22.9758
3	39	12.852	31.218	19.4702
3	39	12.852	31.1506	19.4465
3	39	40.68	43.724	10.6084
3	40	0.3	31.1439	19.4593
3	40	0.3	31.3014	19.4477
3	40	1.596	31.909	19.6216
3	40	6.456	32.8682	23.258
3	40	6.456	32.8534	23.2469
3	40	6.492	32.8654	23.3472
3	40	6.492	32.8696	23.2529
3	40	22.656	32.4869	18.5105
3	40	50.628	31.1852	19.4694
3	40	50.628	31.1077	19.5382
3	40	51.024	31.3179	19.556
3	40	51.024	31.1634	19.4757
3	40	55.848	34.4532	24.9808
3	41	18.528	30.5508	19.4248
3	41	18.78	30.6112	19.2415
3	41	23.532	31.0384	19.0122
3	41	23.604	30.9721	19.0434
3	41	23.676	31.0355	19.0207
3	41	23.748	31.1819	18.9821
3	41	57.264	32.8786	23.2817
3	41	57.3	32.8402	23.3018
3	42	12.528	32.0007	19.5649
3	42	12.528	31.95	19.4922
3	42	12.528	32.0483	19.5239
3	42	16.344	33.154	22.9076
3	42	17.604	43.7032	10.5892
3	42	23.832	31.4924	17.9782
3	42	34.704	31.1735	19.4908
3	42	34.704	31.1069	19.519
3	42	55.152	35.7426	24.1803
3	42	55.188	35.7991	24.1916
3	43	7.86	33.1225	22.9797
3	43	7.86	33.1082	23.0371
3	43	30.288	34.4582	25.0165
3	43	30.288	34.4699	25.0555
3	44	24.432	30.5448	19.2151
3	44	26.736	35.714	36.071
3	44	46.824	43.7222	10.6505
3	44	46.896	43.8141	10.767
3	45	5.364	34.1884	34.9158
3	45	5.364	34.2164	34.9286
3	45	30.348	31.2575	18.1729
3	45	30.348	31.2673	18.231
3	45	34.524	32.0076	19.5142
3	45	34.524	32.0151	19.5012
3	45	40.176	31.143	19.0472
3	45	40.176	31.1079	18.9496
3	45	59.4	31.0377	19.5568
3	45	59.4	31.1567	19.4398
3	45	59.436	31.0673	19.5087
3	46	7.644	31.3615	17.8922
3	46	42.672	33.6655	21.7581
3	46	42.672	33.8598	21.7096
3	46	42.708	33.5369	21.7984
3	46	42.816	43.9053	14.8687
3	46	42.816	43.8929	14.8783
3	47	14.028	31.3099	19.6089
3	47	47.292	31.2075	18.2223
3	47	47.364	31.3141	18.2696
3	47	47.58	31.3521	18.3148
3	47	49.632	43.7022	10.7096
3	47	51.216	31.0695	18.9805
3	48	11.664	33.3393	21.6365
3	48	11.664	33.361	21.7417
3	48	11.664	33.3941	21.7678
3	48	11.7	33.3742	21.7154
3	48	12.132	30.6757	19.2939
3	48	39.168	30.953	19.0221
3	48	39.168	31.0917	18.9918
3	48	57.96	31.18	19.5347
3	49	12.9	31.9752	19.4934
3	49	43.356	30.6562	19.2707
3	49	49.296	34.3031	34.8932
3	49	54.984	31.266	18.4656
3	50	49.704	43.8966	14.9212
3	50	51.72	43.748	10.7162
3	50	51.936	43.7289	10.7137
3	50	59.892	33.4038	21.7373
3	51	28.476	34.3115	34.9673
3	51	46.152	43.6907	10.7474
3	52	8.904	33.4614	21.8333
3	52	48.936	32.0777	19.5102
3	52	48.972	32.1593	19.529
3	52	48.972	32.2828	19.4252
3	53	2.364	43.8976	14.9254
3	53	9.024	43.6979	10.7616
3	53	9.492	30.9943	18.9815
3	53	9.492	31.1422	19.0415
3	53	9.564	31.0704	19.0414
3	53	16.476	33.621	21.7967
3	53	25.584	34.211	34.964
3	53	25.584	34.0611	34.8743
3	53	25.584	34.1865	34.9671
3	53	39.408	43.7051	10.6774
3	53	42.432	31.0198	18.9827
3	53	42.432	31.0576	19.0112
3	54	16.74	33.0885	23.0067
3	54	16.74	33.1738	23.0022
3	54	18.9	31.1569	18.2694
3	54	18.972	31.4944	18.1954
3	54	19.8	31.0926	18.9761
3	54	20.124	30.9786	19.0354
3	54	36.792	33.366	21.7294
3	54	36.828	33.4283	21.8185
3	54	47.196	34.5448	26.426
3	54	58.968	31.293	17.9685
3	55	37.056	43.7046	10.7998
3	55	38.028	33.4387	26.4058
3	56	5.028	31.2452	17.9127
3	56	14.856	32.0536	19.5317
3	56	14.856	32.023	19.5145
3	56	15.108	32.1391	19.4925
3	56	30.084	33.1885	23.0522
3	56	30.084	33.1467	22.9805
3	56	30.12	33.1296	23.0466
3	56	43.08	31.0696	19.0247
3	56	43.116	30.9509	18.9888
3	56	43.152	31.2388	19.1505
3	57	7.92	34.5389	21.6
3	57	30.852	31.2359	19.1314
3	57	30.852	31.1363	19.0422
3	57	30.852	31.0274	18.9505
3	57	30.888	31.0638	18.9973
3	57	30.924	30.8805	19.0053
3	57	30.96	31.0029	18.9924
3	57	30.996	31.0319	19.0456
3	57	31.032	34.1894	20.8991
3	57	58.212	32.1556	18.2835
3	57	58.284	32.1602	18.2736
3	58	17.724	31.2749	17.9477
3	58	19.668	31.0517	19.0392
3	58	19.668	31.082	18.9766
3	58	19.668	31.0719	19.041
3	58	49.8	33.3267	23.1435
3	58	53.904	30.8025	18.9839
3	58	53.94	31.4189	19.1356
3	59	27.024	30.9224	19.5125
3	59	27.024	31.1653	19.5458
3	59	32.316	31.1382	18.9559
3	59	34.152	33.637	21.8373
3	59	46.968	31.332	17.9668
3	59	46.968	31.1798	17.8767
3	59	47.004	31.696	18.1023
4	0	3.996	54.3817	16.5377
4	0	27.684	31.0615	19.0108
4	0	27.684	31.0484	19.0217
4	0	53.28	31.3668	18.0164
4	1	24.204	43.554	16.2954
4	1	35.076	32.0612	19.5748
4	1	35.076	32.0986	19.43
4	1	35.076	31.8916	19.4141
4	1	35.256	31.9958	19.5073
4	1	35.256	32.1382	19.4402
4	1	38.496	33.641	21.8273
4	2	36.24	31.391	17.94
4	3	47.34	43.5478	16.2864
4	4	33.456	31.0726	19.1728
4	4	33.888	30.9399	18.8527
4	5	3.228	36.7415	35.6926
4	5	3.228	36.7342	35.7428
4	5	23.388	42.6343	11.8746
4	5	23.388	42.639	11.87
4	6	38.448	31.4693	19.714
4	6	38.484	31.2642	19.6481
4	6	38.628	31.3398	19.6536
4	7	19.884	31.4243	19.7325
4	7	46.416	33.3587	21.0069
4	7	46.416	33.5187	21.034
4	7	50.808	30.6188	19.328
4	7	50.844	30.6405	19.3954
4	8	57.552	31.4602	19.6818
4	9	34.236	31.4176	19.7925
4	12	11.772	31.4307	19.7905
4	13	37.02	30.704	19.4115
4	13	45.048	43.7087	16.418
4	13	50.484	31.1066	19.6312
4	15	3.528	33.2004	23.0704
4	16	1.992	31.4488	19.8112
4	16	18.48	31.1018	19.5709
4	16	18.48	31.4349	19.5477
4	16	30.792	33.9765	21.2572
4	17	1.536	42.664	12.2525
4	17	1.536	42.655	12.254
4	17	10.644	31.3367	17.9081
4	17	45.816	30.8426	19.2073
4	17	45.816	30.8186	19.4807
4	19	17.868	32.1426	19.4934
4	19	23.88	32.827	20.6371
4	19	23.88	32.8779	20.6879
4	19	39.288	31.7671	18.21
4	19	39.324	31.7768	18.2571
4	19	39.36	31.8205	18.2858
4	19	47.784	33.6811	21.1737
4	19	47.784	33.7336	21.2651
4	19	47.784	33.8538	21.3949
4	19	49.08	31.3223	17.9732
4	19	49.08	31.4098	18.0203
4	19	57.576	31.4863	19.8161
4	19	57.576	31.394	19.7557
4	19	57.576	31.3392	19.7506
4	19	57.756	31.3893	19.7601
4	19	57.864	31.3443	19.7455
4	20	36.384	31.3138	17.9174
4	20	58.632	34.2816	26.3396
4	20	58.632	34.2534	26.388
4	21	28.692	33.6689	21.2528
4	21	28.692	33.6945	21.2068
4	21	51.372	31.4088	19.8024
4	22	14.196	32.1619	19.4846
4	22	14.484	31.702	18.3376
4	23	10.248	33.6438	22.111
4	23	14.928	32.2583	19.5221
4	23	25.548	31.0295	18.6506
4	23	25.548	31.0258	18.664
4	23	56.184	43.5216	10.9876
4	24	24.372	32.1604	19.5137
4	24	24.372	32.0739	19.4428
4	24	24.372	32.3807	19.6202
4	24	24.408	32.1185	19.5026
4	24	24.408	32.1724	19.5121
4	24	24.444	32.2417	19.5377
4	24	24.516	32.1217	19.5263
4	24	52.056	31.3834	19.8216
4	24	52.056	31.4263	19.7923
4	24	52.164	31.413	19.8163
4	24	52.308	31.5788	19.7968
4	24	52.452	31.2111	19.6482
4	24	52.452	31.2345	19.7154
4	24	52.488	31.302	19.7073
4	25	13.188	32.2177	18.4313
4	25	13.224	32.6043	18.3456
4	25	24.384	33.5901	35.2027
4	25	38.316	32.1198	19.4844
4	25	38.316	32.1215	19.7516
4	25	38.316	32.2065	19.5766
4	25	38.316	32.1735	19.5438
4	26	12.084	43.5318	11.0054
4	26	29.22	34.9239	36.2585
4	26	29.22	34.8524	36.1675
4	26	31.056	31.3065	17.9575
4	26	31.056	31.4089	17.9982
4	26	37.428	33.6527	21.2664
4	26	53.592	32.1842	19.5278
4	26	53.736	32.2118	19.5703
4	27	3.528	31.7185	18.3499
4	27	3.672	31.7812	18.3809
4	27	3.708	31.58	18.2812
4	27	3.744	31.7021	18.3605
4	27	10.584	31.4189	19.8002
4	27	10.584	31.3786	19.8147
4	27	10.908	31.6414	19.913
4	27	26.856	32.1783	18.373
4	27	56.448	31.6147	18.321
4	27	56.448	31.7142	18.3325
4	27	56.52	31.6826	18.3571
4	27	56.52	31.6511	18.3074
4	28	12.828	43.5651	10.995
4	28	28.452	31.4188	19.8087
4	28	28.452	31.4225	19.8086
4	28	28.452	31.462	19.8346
4	28	28.488	31.3452	19.6454
4	28	28.488	31.3792	19.8375
4	28	28.488	31.4994	19.8962
4	28	28.488	31.4177	19.8596
4	28	57.324	31.0316	19.2534
4	28	57.324	31.0292	19.318
4	28	57.324	30.8722	19.2696
4	29	2.832	32.374	19.6064
4	29	2.832	32.1701	19.5773
4	29	2.832	32.1505	19.5223
4	29	7.908	31.6836	18.3116
4	29	7.908	31.6595	18.3275
4	29	44.952	36.6497	35.4278
4	29	44.952	36.4175	35.6218
4	29	44.952	36.5105	35.9421
4	29	47.112	36.5114	35.7079
4	29	47.112	36.4561	35.6692
4	30	17.316	32.1747	19.549
4	30	39.24	33.2399	21.7634
4	30	39.24	33.0999	21.6904
4	30	39.276	33.1288	21.7022
4	30	44.892	33.6407	22.1324
4	30	44.892	33.6768	22.1668
4	31	5.556	31.5067	19.8115
4	31	6.492	33.6692	21.2648
4	31	9.12	36.3718	35.6466
4	31	19.812	31.6369	18.3289
4	31	19.848	31.6836	18.3447
4	31	25.86	34.2037	26.5301
4	32	12.66	31.345	19.7967
4	32	31.596	33.2363	23.2607
4	32	31.596	33.2693	23.2113
4	32	31.632	33.2409	23.2845
4	32	31.632	33.2439	23.291
4	32	31.776	33.213	23.2881
4	32	41.64	31.6307	18.3413
4	32	46.104	32.2002	19.573
4	32	46.32	32.0559	19.6526
4	32	49.488	36.4033	35.7266
4	32	59.496	31.2907	18.024
4	33	16.056	30.9444	19.2273
4	33	16.056	31.0193	19.2761
4	33	20.16	33.5845	22.1165
4	34	45.372	30.9285	19.3595
4	34	45.372	30.8799	19.3478
4	34	45.408	30.9119	19.3809
4	34	45.408	30.9958	19.3699
4	34	45.444	30.862	19.3054
4	34	45.444	30.7645	19.4615
4	34	45.552	30.9815	19.1727
4	35	26.088	33.553	22.1078
4	35	26.16	33.4641	22.1379
4	35	29.868	33.8673	21.3647
4	36	0.216	31.7474	18.2641
4	36	0.216	31.747	18.2979
4	36	5.868	32.2076	19.5195
4	36	29.556	33.2066	23.0886
4	36	29.556	33.3531	23.2704
4	36	29.772	33.1626	23.0927
4	36	29.772	33.2221	23.1022
4	36	29.808	33.2583	23.048
4	36	50.76	33.134	21.711
4	36	50.76	33.0967	21.6442
4	36	55.548	30.913	19.392
4	36	56.304	34.8891	35.9629
4	37	5.628	33.4374	22.8379
4	37	5.628	33.2802	22.8135
4	37	5.628	33.3925	22.8491
4	37	15.96	31.8086	18.4041
4	37	15.96	31.8433	18.3315
4	37	43.176	43.2956	10.7145
4	37	47.676	36.5544	35.7694
4	38	4.416	43.3578	10.547
4	38	4.848	34.8444	36.0318
4	38	9.348	31.1327	19.7653
4	38	9.348	30.8474	19.5989
4	38	9.348	30.885	19.5649
4	38	44.016	33.651	22.1613
4	38	46.5	32.1628	19.4899
4	38	46.5	32.2146	19.5425
4	38	52.548	34.5756	26.8085
4	39	30.708	34.9553	36.09
4	39	51.84	31.0455	19.2747
4	39	53.928	44.0623	15.8169
4	39	54	44.0631	15.7633
4	39	54	44.0615	15.7637
4	39	54.036	44.061	15.7643
4	39	54.072	44.0599	15.7609
4	39	54.072	44.0599	15.7609
4	39	54.108	44.0623	15.7628
4	40	6.78	31.7893	18.2897
4	40	24.024	33.2748	22.7939
4	40	24.024	33.3372	22.8728
4	40	30.036	31.4509	18.5965
4	40	30.036	31.4171	18.6073
4	40	36.552	43.2968	10.7589
4	40	36.552	43.2851	10.76
4	40	36.732	43.297	10.7589
4	40	36.804	43.2969	10.7586
4	40	50.988	32.1145	19.5852
4	40	50.988	32.1499	19.5784
4	40	50.988	32.3888	19.7222
4	40	52.464	30.9294	19.36
4	40	52.536	30.871	19.3318
4	40	52.752	43.8042	14.8888
4	41	22.236	31.7679	18.3508
4	41	22.236	31.7542	18.3761
4	41	50.568	30.8599	19.417
4	41	50.604	30.7968	19.3479
4	41	53.988	32.2683	19.5874
4	42	7.992	34.8449	36.0186
4	42	50.292	31.4021	18.3196
4	42	50.292	31.5226	18.2738
4	42	55.188	30.6656	19.44
4	43	3.396	30.9116	19.5969
4	43	8.076	30.7706	19.0976
4	43	8.076	31.1235	19.4509
4	43	19.2	33.1366	21.7561
4	43	19.2	32.955	21.7528
4	43	19.236	33.1182	21.7972
4	43	19.236	32.9943	21.7142
4	43	19.524	32.1532	20.5972
4	43	19.524	33.1888	21.7883
4	43	22.296	32.1697	19.6328
4	43	22.296	32.1986	19.5549
4	43	22.296	32.1436	19.5828
4	44	16.548	31.7779	18.4013
4	45	39.276	34.8504	36.0467
4	45	39.42	34.8868	36.0538
4	45	39.42	34.9262	36.1085
4	45	39.456	34.881	36.1069
4	46	14.952	32.2846	18.6046
4	46	14.952	32.1231	18.5025
4	46	14.952	32.228	18.5878
4	46	14.988	32.3059	18.6213
4	46	38.136	31.4787	19.8985
4	46	59.124	31.7657	18.2879
4	46	59.124	31.6005	18.2643
4	48	9.144	33.3247	22.5052
4	48	41.94	30.8727	19.302
4	48	41.94	30.8708	19.3239
4	49	9.444	44.0613	15.7639
4	49	9.444	44.0562	15.7572
4	49	9.516	44.0603	15.7613
4	49	9.516	44.0499	15.7496
4	49	11.676	32.1351	19.6585
4	49	28.164	35.8899	25.0649
4	49	47.712	33.7801	17.6575
4	49	47.712	33.8599	17.7148
4	50	5.892	32.7602	19.3746
4	50	5.892	32.6751	19.3408
4	50	5.892	32.5681	19.2948
4	50	6.18	32.6875	19.3765
4	50	6.252	32.6435	19.3582
4	50	23.208	33.0468	21.6896
4	50	48.12	31.3715	19.8359
4	51	3.312	30.9232	19.4996
4	51	3.312	30.8895	19.4558
4	51	3.348	30.6754	19.4318
4	51	57.204	42.6428	12.4168
4	52	1.812	32.782	19.6836
4	52	1.956	32.6733	19.6301
4	52	1.956	32.7428	19.6607
4	52	8.4	32.1466	19.6897
4	52	8.4	32.0724	19.5707
4	52	8.616	32.4255	19.9327
4	52	8.652	32.0554	19.5973
4	52	20.352	31.4186	19.8118
4	53	17.376	43.2975	10.8396
4	53	17.376	43.2889	10.8467
4	53	17.556	43.3123	10.8992
4	53	27.312	33.0702	21.7289
4	53	31.416	30.7986	19.4588
4	53	31.56	30.6537	19.3446
4	53	31.56	30.9005	19.3407
4	54	21.6	32.1604	19.6468
4	54	21.924	31.99	19.5877
4	54	21.924	32.2049	19.5992
4	54	21.924	32.2283	19.6581
4	54	21.96	32.324	19.6479
4	54	25.416	33.067	20.1894
4	54	25.488	32.9562	19.8774
4	54	25.488	33.0239	20.1687
4	54	25.488	33.0159	20.0996
4	54	25.488	33.2362	20.2106
4	54	29.808	31.3558	19.9176
4	54	29.808	31.4471	19.952
4	54	30.132	31.0859	19.8063
4	54	31.68	34.056	35.4113
4	54	31.68	34.1023	35.4513
4	54	33.696	42.6957	12.386
4	54	43.956	30.9642	19.4405
4	55	1.38	44.0777	15.7339
4	55	6.384	36.1739	27.4354
4	55	6.42	36.1609	27.4578
4	55	6.456	36.1034	27.4058
4	55	8.256	32.6689	19.1738
4	55	8.256	32.7727	19.2118
4	55	8.292	32.7469	19.2207
4	55	32.196	34.0952	35.4508
4	55	32.196	34.1126	35.4465
4	55	41.7	32.6838	19.4128
4	55	42.276	33.3759	22.8517
4	55	42.276	33.2803	22.7881
4	55	42.276	33.2949	22.8266
4	55	45.084	31.4483	19.9324
4	55	45.084	31.3115	19.9157
4	56	14.208	30.6197	19.4802
4	56	29.436	34.1278	35.4769
4	56	29.472	34.1095	35.4887
4	56	36.42	33.2277	22.7947
4	56	36.42	33.2992	22.7603
4	56	37.572	36.1909	27.4353
4	57	16.056	43.8143	14.5856
4	57	16.056	43.8128	14.569
4	57	24.804	34.03	35.1953
4	57	24.912	35.1163	36.0913
4	57	24.912	34.9215	36.1722
4	57	29.916	33.4544	22.9759
4	57	29.916	33.413	22.78
4	57	29.916	33.285	22.7844
4	57	29.952	33.2623	22.8316
4	57	34.704	43.2001	10.5538
4	57	34.74	43.1713	10.5178
4	57	40.212	33.3371	25.818
4	57	40.212	33.3955	25.8157
4	57	40.68	34.1665	35.5077
4	57	58.752	31.9578	18.8592
4	57	58.752	32.1284	19.5917
4	57	58.752	32.3362	19.6584
4	58	5.016	36.4092	35.7401
4	58	5.016	36.3316	35.702
4	58	5.232	36.3813	35.7933
4	58	32.304	33.0719	22.9102
4	58	32.304	33.2148	23.2492
4	59	4.56	31.3815	19.9171
4	59	4.56	31.8342	19.5433
4	59	4.56	31.4305	19.9322
4	59	11.436	43.2885	10.7698
4	59	13.272	31.7727	18.4675
4	59	22.524	32.3904	19.0043
4	59	22.524	32.3903	18.9843
4	59	27.96	43.612	11.4202
4	59	27.96	43.6714	11.3702
4	59	28.14	43.7469	11.1327
4	59	30.768	33.7503	32.5998
4	59	30.84	33.7435	32.6177
4	59	30.84	33.7266	32.6049
4	59	32.676	33.9971	35.1862
4	59	32.676	34.0098	35.2258
5	0	8.244	30.9158	19.5986
5	0	8.244	30.7589	19.5541
5	0	20.232	43.5824	11.3769
5	0	38.772	31.405	17.8028
5	1	16.392	33.6328	32.6212
5	1	16.428	33.7162	32.6379
5	1	26.652	43.8174	14.6093
5	1	33.96	36.3901	35.8357
5	1	33.96	36.3695	35.8774
5	1	35.004	32.1585	19.5408
5	1	53.328	43.2336	10.6328
5	1	53.472	43.2336	10.632
5	1	55.416	33.7567	17.7157
5	1	55.416	33.718	17.6904
5	2	2.256	43.5702	11.3802
5	3	46.548	43.8106	14.623
5	3	46.548	43.8424	14.6258
5	3	46.584	43.8144	14.6248
5	3	52.812	34.3972	36.1668
5	3	52.812	34.6873	36.0666
5	3	55.944	31.4068	17.8792
5	3	56.016	31.3824	17.8299
5	3	58.464	32.6257	19.1932
5	3	59.94	30.8791	19.5353
5	4	0.048	30.8723	19.4059
5	4	0.048	30.9337	19.4521
5	4	0.084	30.8749	19.431
5	4	0.084	30.9126	19.475
5	4	0.12	30.9431	19.442
5	4	0.12	30.9106	19.4049
5	4	0.12	30.9274	19.4484
5	4	4.836	30.5968	16.9905
5	4	4.836	32.3452	18.9558
5	4	23.304	34.7951	35.9739
5	5	16.26	30.6579	19.4612
5	5	16.26	30.6935	19.5228
5	5	16.26	30.5461	19.5125
5	5	16.26	30.6507	19.5434
5	5	20.292	33.2916	22.8581
5	5	20.292	33.2757	22.8246
5	5	20.58	33.2475	22.9361
5	5	20.58	33.4134	22.9704
5	5	26.664	43.1015	10.4111
5	5	40.092	43.8058	14.6343
5	5	40.092	43.7948	14.6457
5	5	40.092	43.7959	14.6198
5	5	40.344	43.7959	14.6281
5	5	49.776	32.5036	19.3476
5	5	49.812	32.6456	19.4592
5	6	14.004	32.7198	19.2892
[truncated: 2,716 more rows]

## Sheet: Fig. 2b
Whistler trains
Nr	lightning hour	lightning min	lightning sec	lightning east lon (degree)	lightning north lat (degree)
1	1	28	24.3116	10.667	44.0395
2	1	31	12.8863	10.3951	44.0589
3	1	38	39.6017	15.9848	43.6868
4	2	16	38.2362	36.1446	35.4889
5	2	48	33.9544	35.7073	35.7073
6	2	52	35.5489	11.109	43.9687
7	2	54	33.9919	11.1318	43.9726
8	3	21	56.8956	16.2503	43.5507
9	3	30	7.92842	10.5034	43.6766
10	3	32	54.7449	34.902	33.9223
11	3	37	5.94425	26.3326	35.6276
12	3	45	34.5167	19.5142	32.0076
13	3	50	51.7149	10.7162	43.748
14	3	53	16.4941	21.7967	33.621
15	3	55	37.0591	10.8914	43.795
16	4	5	3.2382	35.6926	36.7415
17	4	24	24.3857	19.5137	32.1604
18	4	26	37.4255	21.2664	33.6527
19	4	27	10.585	19.8002	31.4189
20	4	28	28.4551	19.8346	31.462
21	4	28	57.3143	19.2534	31.0316
22	4	29	44.9599	35.6218	36.4175
23	4	30	17.3051	19.549	32.1747
24	4	31	6.48688	21.2648	33.6692
25	4	32	46.117	19.573	32.2002
26	4	35	29.876	21.3647	33.8673
27	4	36	29.5461	23.2704	33.3531
28	4	43	3.39113	19.5969	30.9116
29	4	44	16.5617	18.4013	31.7779
30	4	49	47.722	17.6575	33.7801
31	4	51	57.222	12.4168	42.6428
32	4	53	17.3859	10.7707	43.3054
33	4	54	33.6948	12.386	42.6957
34	4	55	41.6931	19.4128	32.6838
35	4	57	24.9012	36.1722	34.9215
36	4	58	5.01085	35.7401	36.4092
37	4	58	30.3069	22.9102	33.0719
38	4	59	27.9698	11.4202	43.612
39	5	1	26.6362	14.5919	43.8107
40	5	3	46.5637	14.623	43.8106
41	5	3	52.8203	36.0666	34.6873
42	5	5	20.2797	22.8246	33.2757
43	5	5	40.0853	14.6343	43.8058
44	5	6	14.0158	19.2892	32.7198
45	5	7	36.566	14.6317	43.8039
46	5	8	29.895	19.4281	32.6737
47	5	9	34.9803	12.4866	42.684
48	5	9	50.7832	27.6454	36.2939
49	5	10	16.2841	19.5926	30.2812
50	5	11	14.4901	18.9497	32.7881
51	5	13	16.5782	19.4972	32.66
52	5	14	43.7748	19.407	32.8193
53	5	15	16.6105	17.8986	31.4444
54	5	16	4.46221	18.4146	31.7178
55	5	16	24.5555	18.2382	31.8793
56	5	17	15.676	12.6243	43.3819
57	5	17	41.9815	14.1494	43.7398
58	5	18	8.2627	35.6788	34.4065
59	5	18	35.0684	19.9121	32.6886
60	5	20	21.057	12.7181	43.3093
61	5	21	1.1581	14.174	43.7379
62	5	22	49.3925	12.7688	43.3344
63	5	24	38.5957	12.7415	43.2931
64	5	25	55.0994	12.7963	43.3371
65	5	26	21.8431	11.6863	43.2153
66	5	27	22.0148	20.4145	33.1867
67	5	28	26.7381	10.8806	43.2811
68	5	29	11.0085	12.7881	43.3497
69	5	30	15.1316	12.1733	42.4123
70	5	30	40.6192	12.8027	43.3249
71	5	31	38.9059	12.1533	42.3796
72	5	31	56.9967	19.5902	32.6781
73	5	32	48.2321	15.7626	43.5663
74	5	33	34.8829	10.807	43.2516
75	5	34	7.42536	19.9272	32.6105
76	5	34	35.7778	19.1968	30.8394
77	5	35	47.5524	12.8655	43.3067
78	5	37	28.8745	10.8394	43.2335
79	5	38	20.4737	20.4896	33.1587
80	5	39	46.0822	19.6518	32.6441
81	5	40	1.82783	19.6328	32.0287
82	5	40	39.2976	12.8743	43.3083
83	5	42	30.7426	17.0411	44.5197
84	5	42	50.676	20.565	33.3272
85	5	44	12.7722	15.8476	43.6029
86	5	44	58.7385	8.275	63.7653
87	5	45	55.2202	16.0559	43.6666
88	5	46	52.5901	20.1726	33.2745
89	5	48	1.45663	18.4803	31.4952
90	5	49	28.5322	10.7593	43.144
91	5	50	23.4052	16.0503	43.6347
92	5	53	12.533	10.7934	43.1438
93	5	55	7.75092	26.5518	35.9738
94	5	55	25.2769	10.8277	43.1249
95	5	56	32.5124	12.9598	43.2778
96	5	57	43.4561	10.8162	43.1391
97	5	58	55.9685	26.3761	32.6578
98	5	59	19.1624	10.8266	43.144
99	5	59	50.2212	19.3036	32.0395
100	6	2	54.3351	19.0829	32.1231
101	6	3	13.1807	26.5764	35.8649
102	6	3	24.3036	20.6725	33.082
103	6	6	35.4304	18.8124	31.4321
104	6	7	31.6188	18.863	31.5347
105	6	8	4.13373	19.3268	31.1912
106	6	12	11.6238	21.7978	33.084
107	6	12	16.5003	18.552	31.8911
108	6	13	34.8427	8.2471	63.7236
109	6	15	14.8171	20.7336	33.0598
110	6	16	29.3756	8.4856	63.7672
111	6	18	30.8879	8.5897	63.759
112	6	20	12.3257	22.0918	33.4898
113	6	26	56.649	8.4321	63.7198
114	6	36	28.4263	16.5367	43.5228
115	6	37	19.1142	8.9948	63.7204
116	6	39	34.4618	8.7702	63.7055
117	6	42	3.54886	8.7698	63.7329
118	6	45	0.237802	8.7955	63.6814
119	6	56	21.432	4.735	62.9625
120	7	12	18.7795	16.584	43.5271
121	7	38	1.99473	8.3868	63.365
122	7	40	55.9272	5.0636	62.6272
123	7	43	41.2441	8.4331	63.3547
124	7	44	23.1436	5.2029	62.6104
125	7	48	5.196	8.2488	63.2007
126	7	48	24.7558	5.2407	62.6131
127	7	52	30.2029	5.3571	62.6109
128	7	54	52.6708	5.4861	62.5918
129	7	58	39.1298	5.5197	62.5936
130	8	2	30.7965	5.6817	62.5856
131	8	28	8.46017	7.3344	62.7338
132	8	37	5.51649	7.4544	62.5974
133	8	43	7.68408	7.5149	62.6289
134	8	47	7.23467	6.4612	62.4071
135	9	4	37.3318	13.6242	41.2691

## Sheet: Fig. 3a
Time (s)	- B_NS	B_WE
12.8915	-0.0015223	-0.0021366
12.8915	0.0028495	-3.1e-05
12.8915	0.0004103	0.0029178
12.8915	-0.0033865	-0.001828
12.8916	0.0015577	-0.0026962
12.8916	0.0023754	0.0024079
12.8916	-0.0030941	0.0012298
12.8916	-0.0005026	-0.0027921
12.8916	0.0047364	0.0003007
12.8916	-0.0021976	0.0028647
12.8916	-0.003289	-0.0027326
12.8916	0.0034547	-0.0020983
12.8917	0.0026629	0.003481
12.8917	-0.0040626	-0.0004452
12.8917	0.000455	-0.0026034
12.8917	0.0026533	0.002384
12.8917	-0.0013069	-0.0002108
12.8917	-0.0010997	-0.003322
12.8917	0.0032853	0.0017922
12.8917	-0.0016227	0.0023821
12.8918	-0.002041	-0.0032458
12.8918	0.0029397	-0.0011081
12.8918	0.0006533	0.0038957
12.8918	-0.0035363	-0.0014262
12.8918	0.0019569	-0.0037688
12.8918	0.0023074	0.004064
12.8918	-0.0037445	0.0031754
12.8918	-0.000755	-0.0056128
12.8919	0.0051358	-0.0050333
12.8919	0.0012857	0.0059963
12.8919	-0.0058778	0.0022059
12.8919	0.0009254	-0.011122
12.8919	0.0070218	0.0069193
12.8919	-0.0044289	0.0174652
12.8919	-0.0090962	-0.0191832
12.8919	0.010475	-0.0212517
12.892	0.0095294	0.0309061
12.892	-0.015565	0.0133447
12.892	-0.00665	0.0101739
12.892	-0.0039854	-0.0040842
12.892	0.0038965	-0.0591631
12.892	0.0293053	-0.031378
12.892	0.0113022	0.0185263
12.8921	-0.0102509	0.0616011
12.8921	-0.0289564	0.0423125
12.8921	-0.0181298	-0.0236322
12.8921	0.0110187	-0.0190945
12.8921	0.0105289	-0.0342928
12.8921	0.018075	-0.0097516
12.8921	0.0002443	0.0310312
12.8921	-0.0158165	0.0030054
12.8922	-0.0001081	0.0030017
12.8922	-5.88e-05	0.0056176
12.8922	-0.0032146	-0.0410295
12.8922	0.0218215	-0.0125571
12.8922	0.0058618	0.0460883
12.8922	-0.0267135	0.0143527
12.8922	-0.0065526	0.0003206
12.8922	0.0019997	0.0361247
12.8923	-0.0202378	-0.0058946
12.8923	0.0059246	-0.0833056
12.8923	0.0436476	-0.0497091
12.8923	0.0206862	0.0434618
12.8923	-0.0275819	0.0403381
12.8923	-0.0165032	0.0294964
12.8923	-0.010048	0.0270616
12.8923	-0.0140144	-0.0179063
12.8924	0.0078554	-0.0765757
12.8924	0.0401143	-0.0079667
12.8924	-0.0015327	0.0658207
12.8924	-0.0357911	0.0062526
12.8924	0.0007611	-0.0156111
12.8924	0.010855	0.020258
12.8924	-0.0130783	0.0121852
12.8924	-0.0052407	-0.061253
12.8925	0.0342932	-0.0367581
12.8925	0.0139111	0.0511992
12.8925	-0.0302646	0.0215974
12.8925	-0.009208	0.0133851
12.8925	-0.0037202	0.0467218
12.8925	-0.0224164	-0.0357009
12.8925	0.0176777	-0.0768818
12.8926	0.0372844	-0.0138468
12.8926	0.0045737	0.0397631
12.8926	-0.0217166	0.0193486
12.8926	-0.0082199	0.0162115
12.8926	-0.0063388	0.0344686
12.8926	-0.0163019	-0.012088
12.8926	0.005581	-0.0498376
12.8926	0.0268541	-0.0369779
12.8927	0.016152	0.0258744
12.8927	-0.0176138	0.0707387
12.8927	-0.0369808	0.0513171
12.8927	-0.0210458	0.0128007
12.8927	-0.0032625	-0.0760626
12.8927	0.0405178	-0.102578
12.8927	0.0494164	-0.0171076
12.8927	0.00458	0.0365803
12.8928	-0.0254879	0.0426598
12.8928	-0.0234435	0.0207448
12.8928	-0.0021823	0.0080607
12.8928	0.0005089	0.0377985
12.8928	-0.0232496	0.0170608
12.8928	-0.0099745	-0.0137252
12.8928	0.0112806	-0.0198646
12.8928	0.0082086	-0.0449135
12.8929	0.0189452	-0.0162349
12.8929	0.011221	0.0385101
12.8929	-0.0143422	0.0326253
12.8929	-0.0207205	-0.0145553
12.8929	0.0059189	-0.0463765
12.8929	0.0249075	-0.027999
12.8929	0.0105379	0.0148246
12.8929	-0.00965	0.0440019
12.893	-0.0199439	0.0509912
12.893	-0.0252873	0.008863
12.893	-0.008406	-0.0259659
12.893	0.0133222	-0.0208544
12.893	0.016015	-0.0049746
12.893	0.0029481	-0.0324034
12.893	0.0152379	-0.0406722
12.893	0.0225794	0.0144799
12.8931	-0.0083079	0.0444096
12.8931	-0.0251311	0.043695
12.8931	-0.0184086	0.0315062
12.8931	-0.008962	-0.0187835
12.8931	0.0051628	-0.0464334
12.8931	0.0165108	-0.0186469
12.8931	0.0100836	0.0118106
12.8932	-0.0060494	0.0049533
12.8932	-0.0090407	0.0008712
12.8932	0.0010766	0.0016281
12.8932	0.0065339	-0.003185
12.8932	0.0013919	-0.001139
12.8932	-0.0021785	-0.0101313
12.8932	0.0082492	0.0053324
12.8932	-0.0028909	0.0058721
12.8933	-0.006646	-0.0186716
12.8933	0.0118567	-0.0110513
12.8933	0.0082463	0.0204225
12.8933	-0.0136983	0.0211302
12.8933	-0.0114715	0.0076196
12.8933	-0.0003296	-0.0035363
12.8933	0.0029091	-0.0152269
12.8933	0.0059652	-0.0223246
12.8934	0.0112865	-0.0067563
12.8934	0.0007317	0.0049384
12.8934	-0.0046138	0.013727
12.8934	-0.0082368	0.0085617
12.8934	2.9e-05	0.0037747
12.8934	0.0012352	0.0028867
12.8934	-0.000923	-0.0183651
12.8934	0.0084377	-0.0212212
12.8935	0.007695	-0.0031125
12.8935	0.0002774	0.0045991
12.8935	-0.0017312	-0.0047994
12.8935	-0.0003165	0.0041129
12.8935	-0.0016884	0.001877
12.8935	0.0006211	-0.0037294
12.8935	0.0022869	0.0043529
12.8935	-7.85e-05	0.0108331
12.8936	-0.0005411	0.0002954
12.8936	-0.0017599	-0.0085373
12.8936	0.0003508	-0.0119276
12.8936	0.0070362	-0.0050756
12.8936	0.0014932	0.0002218
12.8936	-4.3e-06	0.0094988
12.8936	-0.0016714	0.009502
12.8937	-0.0023912	-0.0020992
12.8937	-0.0037663	-0.0131035
12.8937	0.0026116	-0.01681
12.8937	0.0088558	-0.0083793
12.8937	0.0047384	0.0016739
12.8937	-0.0030049	0.007686
12.8937	-0.0021922	0.0105967
12.8937	-0.000307	-0.0030557
12.8938	0.0004498	-0.0110843
12.8938	0.0052344	-0.0050758
12.8938	0.005497	-0.0120129
12.8938	0.0058723	8.64e-05
12.8938	-0.0021897	0.0205023
12.8938	-0.0078466	0.0114819
12.8938	-0.0044975	0.0071614
12.8938	-0.0050899	0.0001127
12.8939	0.0023767	-0.0209556
12.8939	0.0107184	-0.0184804
12.8939	0.0044161	-0.0129746
12.8939	0.0046596	0.0007767
12.8939	-0.0009486	0.0149064
12.8939	-0.0084608	0.0122667
12.8939	-0.0072589	0.0017527
12.8939	0.0033477	-0.0142501
12.894	0.0106754	-0.0107163
12.894	0.0026852	0.0006661
12.894	-0.0038863	-0.000462
12.894	-0.0009463	-0.0048072
12.894	0.0019324	0.0008976
12.894	0.0012279	0.0107535
12.894	-0.0034553	0.0054539
12.894	0.0001678	-0.001795
12.8941	0.0020623	-0.000142
12.8941	0.0017983	-0.0071771
12.8941	0.0022995	0.0012576
12.8941	-0.0018082	0.0058299
12.8941	-0.0015284	0.0012124
12.8941	-0.000282	-0.0025146
12.8941	-0.0005641	-0.0095495
12.8941	0.0037319	-0.0020496
12.8942	0.0023284	0.0060412
12.8942	-0.0042834	-0.0023256
12.8942	-0.0003154	-0.0081984
12.8942	0.0047122	-0.0081332
12.8942	0.0047282	-0.0004186
12.8942	-0.0035934	0.0050394
12.8942	-0.0034286	0.0066016
12.8943	-0.0050498	0.0127301
12.8943	-0.0036222	0.0002054
12.8943	0.0021385	-0.0074949
12.8943	0.0055274	0.0004592
12.8943	0.0006041	0.0015257
12.8943	-0.0009986	-0.0044863
12.8943	0.0031426	-0.0023522
12.8943	0.0015723	0.0103271
12.8944	-0.0051844	0.0070224
12.8944	-0.002252	-0.0046803
12.8944	0.0014249	-0.0067363
12.8944	0.0025242	-0.0092673
12.8944	0.0042402	-0.0064441
12.8944	0.0032969	0.0072555
12.8944	-0.005062	0.019335
12.8944	-0.0110014	0.0049049
12.8945	-0.0002149	-0.010157
12.8945	0.0066871	-0.0049559
12.8945	0.0017215	-0.0083565
12.8945	0.0032345	-0.0061559
12.8945	0.003594	0.0141175
12.8945	-0.0076123	0.0200157
12.8945	-0.0102289	0.0097987
12.8945	-0.0045446	-0.0024628
12.8946	0.0029474	-0.0114707
12.8946	0.0054685	-0.0154248
12.8946	0.0075881	-0.0117676
12.8946	0.0057174	-0.0010011
12.8946	0.0004707	0.0019767
12.8946	-0.0011592	0.0047678
12.8946	-0.002472	0.0190067
12.8946	-0.0109275	0.0152976
12.8947	-0.0075032	0.0017897
12.8947	0.0018067	-0.0019806
12.8947	0.0012725	-0.0037769
12.8947	-0.0008244	-0.0076635
12.8947	0.004204	-0.0039912
12.8947	0.0033379	0.0035292
12.8947	-0.0021644	-0.0005873
12.8948	0.0002128	-0.0058351
12.8948	0.0051437	-0.0002589
12.8948	0.0014917	0.0013787
12.8948	-0.0038788	0.002746
12.8948	-0.0016566	0.0088553
12.8948	-0.003981	0.0099887
12.8948	-0.0058565	0.0010666
12.8948	-0.0018164	-0.0026108
12.8949	0.0011923	0.0004441
12.8949	-0.0006106	-0.0019403
12.8949	0.0024816	-0.0063558
12.8949	0.0047574	-0.0012839
12.8949	0.00119	0.0002152
12.8949	-0.0005532	-0.0005468
12.8949	0.0030027	0.0056514
12.8949	-0.0031666	0.0082861
12.895	-0.007747	0.0031919
12.895	-0.0025342	-0.0018384
12.895	0.0021944	0.0023433
12.895	-0.0020091	0.0013621
12.895	-0.0009989	-0.0083099
12.895	0.0043335	-0.0030418
12.895	0.0022916	0.0007476
12.895	-0.0019685	-0.0040184
12.8951	0.0009167	0.0024953
12.8951	-1.56e-05	0.0100673
12.8951	-0.0036783	0.00966
12.8951	-0.003786	0.0039364
12.8951	-0.0023457	-0.0008267
12.8951	-0.0011203	-0.0037371
12.8951	0.0021613	-0.0097641
12.8951	0.0053115	-0.0046374
12.8952	-0.0001276	-0.0015148
12.8952	0.0009255	-0.0023324
12.8952	0.0022573	0.0095687
12.8952	-0.0039771	0.0121194
12.8952	-0.0072582	0.0058736
12.8952	-0.0013348	9.74e-05
12.8952	0.0005192	-0.0048119
12.8953	5.24e-05	-0.0090369
12.8953	0.0041006	-0.0079254
12.8953	0.0062061	0.0054885
12.8953	-0.0032847	0.0101124
12.8953	-0.0041606	0.0047333
12.8953	-0.0009741	0.0051214
12.8953	-0.0030513	0.0020772
12.8953	-0.0022593	-0.006739
12.8954	0.0035994	-0.0073435
12.8954	0.0015262	-0.0013769
12.8954	-0.0022478	-0.0060229
12.8954	0.0040695	-0.0033489
12.8954	0.0034103	0.0097823
12.8954	-0.0070532	0.0057708
12.8954	-0.0044801	-0.002926
12.8954	0.0046002	0.0005017
12.8955	-0.0005763	0.0042514
12.8955	-0.004647	-0.0024715
12.8955	0.0029249	-0.0004204
12.8955	0.0020297	0.0092243
12.8955	-0.0078328	0.0014755
12.8955	-0.0012728	-0.0054324
12.8955	0.0046538	0.0014233
12.8955	0.0005219	-0.0003426
12.8956	-0.0015411	-0.0070766
12.8956	0.0043365	-0.0050062
12.8956	0.0014314	0.0065842
12.8956	-0.0043762	0.0060556
12.8956	-0.0016169	0.0006145
12.8956	0.0010814	0.0058175
12.8956	-0.0044168	-0.002593
12.8956	0.0020924	-0.0095526
12.8957	0.0052237	9.17e-05
12.8957	-0.0008822	0.0022816
12.8957	-0.0022172	0.0042138
12.8957	-0.0017132	0.0079507
12.8957	-0.0043842	-0.0013172
12.8957	-0.0007108	-0.0080853
12.8957	0.0043919	0.0004474
12.8958	-0.0006269	0.0438898
12.8958	-0.0234687	0.109581
12.8958	-0.0557111	0.193779
12.8958	-0.0960324	0.206341
12.8958	-0.0980392	-0.337175
12.8958	0.180859	-0.7946
12.8958	0.391027	-0.600883
12.8958	0.270135	-0.194426
12.8959	0.064278	0.61601
12.8959	-0.318395	0.838861
12.8959	-0.52554	0.838861
12.8959	-0.389068	0.293773
12.8959	-0.104264	-0.206622
12.8959	0.0980588	-0.410667
12.8959	0.1932	-0.489472
12.8959	0.228242	-0.543711
12.896	0.270899	-0.431567
12.896	0.211675	-0.230126
12.896	0.115187	-0.0972059
12.896	0.0240873	0.0912052
12.896	-0.0721325	0.174538
12.896	-0.114603	0.197511
12.896	-0.118923	0.237252
12.896	-0.137696	0.429195
12.8961	-0.215389	0.553371
12.8961	-0.233178	0.430192
12.8961	-0.140547	0.166287
12.8961	-0.0138852	-0.0673457
12.8961	0.079447	-0.266506
12.8961	0.141685	-0.343973
12.8961	0.164064	-0.378512
12.8961	0.15992	-0.407237
12.8962	0.148904	-0.381226
12.8962	0.111361	-0.240049
12.8962	0.039614	-0.062534
12.8962	-0.0280889	0.0765054
12.8962	-0.068997	0.211698
12.8962	-0.102546	0.362287
12.8962	-0.14352	0.418989
12.8962	-0.145324	0.397693
12.8963	-0.119652	0.309691
12.8963	-0.0820977	0.170737
12.8963	-0.0281967	0.0612602
12.8963	0.0161256	-0.0169079
12.8963	0.0352455	-0.117828
12.8963	0.0393528	-0.220028
12.8963	0.0551972	-0.275816
12.8964	0.067298	-0.269031
12.8964	0.0568413	-0.231197
12.8964	0.0285607	-0.186975
12.8964	0.0193732	-0.136347
12.8964	0.0268984	-0.0597133
12.8964	0.0236211	0.0457725
12.8964	0.0056804	0.151588
12.8964	-0.0205134	0.227282
12.8965	-0.0457984	0.256421
12.8965	-0.0577745	0.249887
12.8965	-0.0530673	0.220661
12.8965	-0.0406405	0.176462
12.8965	-0.03571	0.103859
12.8965	-0.028511	0.0152862
12.8965	-0.0166786	-0.0779265
12.8965	-0.0087486	-0.158696
12.8966	0.0015347	-0.216539
12.8966	0.0165712	-0.232789
12.8966	0.0291995	-0.215605
12.8966	0.0361404	-0.191083
12.8966	0.0496069	-0.147446
12.8966	0.0560938	-0.0814828
12.8966	0.0544138	0.0053911
12.8966	0.0362269	0.0817158
12.8967	0.0192491	0.124909
12.8967	0.0060404	0.141502
12.8967	-0.0063044	0.125201
12.8967	-0.0097742	0.0902076
12.8967	-0.0002346	0.0744643
12.8967	-0.0015305	0.0644576
12.8967	-0.0164023	0.037432
12.8967	-0.0264221	-0.0119374
12.8968	-0.0207992	-0.0606716
12.8968	-0.0153834	-0.0958257
12.8968	-0.0114006	-0.125263
12.8968	0.0100887	-0.136142
12.8968	0.028867	-0.112944
12.8968	0.0307162	-0.0983436
12.8968	0.0346276	-0.084118
12.8969	0.0341661	-0.0610569
12.8969	0.0279267	-0.0459213
12.8969	0.0285655	-0.0298839
12.8969	0.0304274	-0.0179639
12.8969	0.0350826	-0.0027296
12.8969	0.0274607	0.0120226
12.8969	0.0242089	0.0257465
12.8969	0.0211046	0.0430261
12.897	0.0155041	0.0351644
12.897	0.0174985	0.0202269
12.897	0.0209533	0.0146806
12.897	0.0134684	0.0127354
12.897	0.0006375	0.0193341
12.897	-0.0124304	0.0078467
12.897	-0.0177618	-0.0257578
12.897	-0.0158563	-0.0621746
12.8971	-0.0096396	-0.0922674
12.8971	0.0003414	-0.0984077
12.8971	0.0007262	-0.0884322
12.8971	-0.0035674	-0.075652
12.8971	-0.0029905	-0.058068
12.8971	0.0038914	-0.0336797
12.8971	0.007788	-0.0095781
12.8971	0.0128693	0.0009939
12.8972	0.0263921	0.003237
12.8972	0.0404225	0.0259472
12.8972	0.0372033	0.0501793
12.8972	0.0296624	0.0793355
12.8972	0.0160159	0.0937465
12.8972	0.0071665	0.0618628
12.8972	0.0114496	0.0240158
12.8972	0.0167934	0.0004193
12.8973	0.0079437	-0.0124552
12.8973	-0.0032134	-0.0188436
12.8973	-0.0201222	-0.04595
12.8973	-0.0248915	-0.0705039
12.8973	-0.0260646	-0.0690554
12.8973	-0.0286798	-0.0520195
12.8973	-0.0335068	-0.0319388
12.8974	-0.0318184	-0.0293293
12.8974	-0.0173906	-0.0231167
12.8974	-0.0056592	-0.0051214
12.8974	-0.0005235	0.0194709
12.8974	-0.0002191	0.0592584
12.8974	-0.0134542	0.0619831
12.8974	-0.0069566	0.0462533
12.8974	0.0130929	0.0495015
12.8975	0.0201714	0.0512834
12.8975	0.0197733	0.0557738
12.8975	0.0183162	0.0480253
12.8975	0.021327	0.0440496
12.8975	0.0151386	0.0410628
12.8975	0.0065015	0.010027
12.8975	0.0108303	-0.0113275
12.8975	0.0056499	-0.0114894
12.8976	-0.014407	-0.0243016
12.8976	-0.0137749	-0.0308289
12.8976	-0.0129249	-0.0200663
12.8976	-0.0252447	-0.0182808
12.8976	-0.0334927	-0.0363661
12.8976	-0.0252627	-0.0447538
12.8976	-0.0197197	-0.0328195
12.8976	-0.0205197	-0.0237014
12.8977	-0.0190572	-0.0031962
12.8977	-0.0203399	0.0182146
12.8977	-0.0223844	0.0299581
12.8977	-0.0161219	0.0408087
12.8977	-0.0102607	0.0413753
12.8977	-0.0021379	0.0421354
12.8977	0.0078753	0.0441196
12.8977	0.0147601	0.0520217
12.8978	0.0130041	0.0675548
12.8978	0.0091636	0.0648108
12.8978	0.0157853	0.0579002
12.8978	0.0190212	0.041734
12.8978	0.0200728	0.0285789
12.8978	0.019946	0.0181246
12.8978	0.0206968	0.0049033
12.8978	0.0119194	0.0020511
12.8979	-0.001519	-0.0122799
12.8979	-0.0097517	-0.0393811
12.8979	-0.0108868	-0.0512527
12.8979	-0.0152139	-0.0660009
12.8979	-0.0133278	-0.0602379
12.8979	-0.0206179	-0.0329988
12.8979	-0.0310723	-0.0186934
12.898	-0.0281187	-0.00702
12.898	-0.0240734	3.99e-05
12.898	-0.0229244	-0.0045527
12.898	-0.009305	-0.0005109
12.898	-4.27e-05	0.0136282
12.898	0.0001722	0.0310067
12.898	-0.0008791	0.0454773
12.898	0.0020343	0.0487986
12.8981	0.006737	0.0512801
12.8981	0.0077704	0.05108
12.8981	0.009072	0.027342
12.8981	0.0192175	0.0168034
12.8981	0.0206843	0.0229838
12.8981	0.0119713	0.0269536
12.8981	0.0065926	0.0424841
12.8981	-0.0028382	0.0452693
12.8982	-0.0037214	0.0157081
12.8982	0.0047756	-0.0091733
12.8982	0.0104027	-0.0201388
12.8982	0.0096378	-0.014404
12.8982	0.0024294	-0.0193246
12.8982	-0.0018923	-0.0206831
12.8982	-0.0055676	-0.0242017
12.8982	-0.0074017	-0.0451658
12.8983	-0.0019354	-0.0448564
12.8983	-0.0048491	-0.0366497
12.8983	-0.0089114	-0.0309908
12.8983	-0.0094391	-0.0181425
12.8983	-0.0091299	-0.0150787
12.8983	-0.0087993	-0.002603
12.8983	-0.013598	-0.0011993
12.8983	-0.0110694	0.0104438
12.8984	-0.0112915	0.0152623
12.8984	-0.0069397	0.0034904
12.8984	0.0010088	0.0071191
12.8984	-0.0005538	0.0174925
12.8984	-0.0047353	0.0226895
12.8984	-0.0028215	0.0327417
12.8984	-0.0047187	0.0307147
12.8985	0.0003444	0.0234569
12.8985	0.0094112	0.0211167
12.8985	0.0152483	0.0307682
12.8985	0.0076709	0.0282243
12.8985	0.0075953	0.009826
12.8985	0.0162809	0.0051297
12.8985	0.0146248	0.0034037
12.8985	0.0074457	-0.0124644
12.8986	0.0137813	-0.0125205
12.8986	0.0129633	-0.0133706
12.8986	0.0055456	-0.022234
12.8986	0.0030498	-0.0266704
12.8986	0.0056029	-0.0264858
12.8986	-0.0047078	-0.0268861
12.8986	-0.0131128	-0.0409793
12.8986	-0.0054655	-0.0430051
12.8987	-0.0056403	-0.0297781
12.8987	-0.0166291	-0.0318558
12.8987	-0.0124999	-0.0304686
12.8987	-0.0059984	-0.0147331
12.8987	-0.0108914	-0.0011011
12.8987	-0.0146614	0.0070202
12.8987	-0.013734	0.0156828
12.8987	-0.013937	0.0199909
12.8988	-0.0142104	0.0081613
12.8988	-8.97e-05	0.0100858
12.8988	0.0051499	0.0351318
12.8988	-0.0040097	0.0367848
12.8988	-0.0016195	0.0280516
12.8988	0.0092698	0.0209753
12.8988	0.0118465	0.0145986
12.8988	0.0126064	0.002483
12.8989	0.0177625	-0.003104
12.8989	0.0191278	0.0037624
12.8989	0.0107467	-0.0009528
12.8989	0.0113589	-0.0005698
12.8989	0.0087936	0.0117614
12.8989	0.0019304	0.011337
12.8989	0.0003685	-0.0035761
12.8989	0.0043837	-0.0177474
12.899	0.0068862	-0.0208442
12.899	0.007163	-0.0120626
12.899	0.0009362	-0.0001292
12.899	-0.0081184	9.56e-05
12.899	-0.0047899	-0.0197598
12.899	-0.0006767	-0.030163
12.899	-0.005659	-0.0335327
12.8991	-0.0089414	-0.0358335
12.8991	-0.0038304	-0.0239174
12.8991	-0.0090375	-0.0052765
12.8991	-0.0180034	-0.0027459
12.8991	-0.0152561	-0.0115988
12.8991	-0.006129	-0.0065303
12.8991	-0.0127426	0.0028327
12.8991	-0.01544	-0.0028474
12.8992	-0.0056843	-0.0018867
12.8992	-0.0025527	0.0081751
12.8992	-0.0058488	0.014087
12.8992	-0.0020793	0.0201827
12.8992	-0.0008794	0.0349565
12.8992	-0.0058264	0.0298053
12.8992	0.0012707	0.0083352
12.8992	0.0164197	0.0080561
12.8993	0.0127551	0.0218831
12.8993	0.005179	0.0200979
12.8993	0.0110339	0.0176612
12.8993	0.0108719	0.0203593
12.8993	0.0068288	0.0095097
12.8993	0.0125603	-0.0029402
12.8993	0.0161811	-0.001112
12.8993	0.0070275	0.0018106
12.8994	0.0031413	-0.0190622
12.8994	0.0110422	-0.0321754
12.8994	0.012097	-0.0078696
12.8994	-0.0088186	0.0036921
12.8994	-0.0157762	-0.0075223
12.8994	-0.008224	-0.0114715
12.8994	-0.0083563	-0.019399
12.8994	-0.0096226	-0.0349119
12.8995	-0.0036014	-0.0358572
12.8995	-0.0032595	-0.0314903
12.8995	-0.0045258	-0.0316346
12.8995	-0.0053887	-0.0240424
12.8995	-0.0057575	-0.0061349

## Sheet: Fig. 3b
Time (s)	- B_NS	B_WE
36.572	0.0007464	-0.007038
36.572	0.0017722	0.0015241
36.572	-0.0023013	0.0061393
36.572	-0.0007554	-0.0037419
36.572	0.0036182	-0.0034537
36.5721	-0.0019526	0.004443
36.5721	-0.0037425	0.0007351
36.5721	0.0033095	-0.002939
36.5721	0.0023357	0.0011899
36.5721	-0.0042618	-1.55e-05
36.5721	-0.0006318	-0.0012571
36.5721	0.0038882	0.0034703
36.5722	-0.0014747	-0.0001061
36.5722	-0.0025851	-0.0054975
36.5722	0.0012007	0.0026541
36.5722	0.0005185	0.0061691
36.5722	-0.000999	-0.0049106
36.5722	0.0020414	-0.0045848
36.5722	-0.0016454	0.0063684
36.5722	-0.0033448	0.0018237
36.5723	0.0029663	-0.0064656
36.5723	0.0039286	0.0013928
36.5723	-0.005685	0.0049689
36.5723	-0.002127	-0.0035751
36.5723	0.0061828	-0.0020651
36.5723	-9.21e-05	0.0040424
36.5723	-0.0073654	-0.0013915
36.5723	0.0026478	-0.0022895
36.5724	0.0060365	0.0039241
36.5724	-0.0033594	-0.0010929
36.5724	-0.004067	-0.0049545
36.5724	0.0034482	0.0049868
36.5724	0.0006679	0.0038922
36.5724	-0.0024742	-0.0074034
36.5724	0.0012399	-0.0015195
36.5724	0.0002648	0.0079254
36.5725	-0.0017368	-0.0014669
36.5725	0.0027559	-0.0062486
36.5725	0.0012502	0.0035091
36.5725	-0.0057875	0.0033796
36.5725	0.0006878	-0.0044471
36.5725	0.0069261	-0.0001503
36.5725	-0.0023341	0.0035553
36.5725	-0.0068509	-0.002272
36.5726	0.004992	-0.0013359
36.5726	0.0044988	0.0031786
36.5726	-0.005861	-0.0019003
36.5726	-0.0027766	-0.0025011
36.5726	0.0066237	0.0046097
36.5726	0.0009034	0.0001452
36.5726	-0.0043125	-0.0062181
36.5727	-0.0006782	0.002331
36.5727	0.002117	0.0053739
36.5727	0.0005171	-0.0044934
36.5727	0.000821	-0.0032664
36.5727	-0.0017934	0.0044868
36.5727	-0.0015814	0.000207
36.5727	0.003376	-0.0029232
36.5727	0.0013634	0.0018675
36.5728	-0.0053161	5.82e-05
36.5728	-9.37e-05	-0.0025514
36.5728	0.0062325	0.0023586
36.5728	-0.001349	0.0011829
36.5728	-0.005146	-0.004248
36.5728	0.0024586	0.0011953
36.5728	0.003358	0.0044759
36.5728	-0.0033227	-0.0037952
36.5729	-0.0009565	-0.0037574
36.5729	0.0018967	0.0057327
36.5729	0.0001685	0.0015181
36.5729	0.0003529	-0.0062676
36.5729	0.0004872	0.0003845
36.5729	-0.0040099	0.0049158
36.5729	0.0010167	-0.002174
36.5729	0.0058772	-0.0018413
36.573	-0.0024719	0.0023805
36.573	-0.0066927	-0.0015527
36.573	0.0055197	-0.0011778
36.573	0.0045973	0.0040004
36.573	-0.0072458	-0.0017746
36.573	-0.0019726	-0.0047206
36.573	0.0082118	0.0047288
36.573	-0.0014139	0.0033426
36.5731	-0.006551	-0.0070456
36.5731	0.0034748	-0.0005439
36.5731	0.0031872	0.0077379
36.5731	-0.0043635	-0.0026252
36.5731	0.0006781	-0.0071843
36.5731	0.0035643	0.004594
36.5731	-0.0038015	0.0048064
36.5732	-0.0004596	-0.0052527
36.5732	0.0045861	-0.0019361
36.5732	-0.0029394	0.0039522
36.5732	-0.0045428	-0.0010215
36.5732	0.0064679	-0.0013304
36.5732	0.0023802	0.0025959
36.5732	-0.0067639	-0.0023725
36.5732	-0.0001682	-0.0025433
36.5733	0.0060378	0.0051795
36.5733	-0.0030096	0.0004186
36.5733	-0.0030841	-0.0068726
36.5733	0.004063	0.0026675
36.5733	0.0012252	0.0060442
36.5733	-0.0036793	-0.0053965
36.5733	0.0011127	-0.0041267
36.5733	0.0009234	0.0067405
36.5734	-0.0017143	0.0012603
36.5734	0.0019228	-0.0061437
36.5734	0.0018732	0.0002574
36.5734	-0.0038561	0.0039453
36.5734	-0.0003236	-0.0010956
36.5734	0.004294	-0.001277
36.5734	-0.0016106	-6.98e-05
36.5734	-0.0031547	-0.0013265
36.5735	0.0027518	0.0015632
36.5735	0.0017001	0.0024573
36.5735	-0.0027385	-0.003954
36.5735	0.000443	-0.0021831
36.5735	0.0003901	0.0055468
36.5735	-0.0013852	0.0001315
36.5735	0.0017354	-0.0063308
36.5735	0.0020068	0.0025361
36.5736	-0.0044191	0.0052834
36.5736	-1.77e-05	-0.0046509
36.5736	0.0046264	-0.0028268
36.5736	-0.0023826	0.005258
36.5736	-0.0051973	-0.00023
36.5736	0.0058452	-0.0035305
36.5736	0.0035521	0.0025142
36.5737	-0.0068244	0.0002653
36.5737	-0.0023312	-0.0029964
36.5737	0.0062553	0.0035452
36.5737	-0.0005365	0.0020531
36.5737	-0.0039953	-0.0064536
36.5737	0.0019427	0.0004169
36.5737	0.0012096	0.0072831
36.5737	-0.0025157	-0.0032449
36.5738	0.0009943	-0.0061917
36.5738	0.0005007	0.0060541
36.5738	-0.0036174	0.0033276
36.5738	0.0021295	-0.0071018
36.5738	0.0039628	8.38e-05
36.5738	-0.0047209	0.0065934
36.5738	-0.0040008	-0.0031795
36.5738	0.0066862	-0.0038254
36.5739	0.0010053	0.0043337
36.5739	-0.0073172	0.0001683
36.5739	0.0009281	-0.003346
36.5739	0.007369	0.0034394
36.5739	-0.0036271	0.0006268
36.5739	-0.0057822	-0.0050973
36.5739	0.0029733	0.0027301
36.5739	0.0035484	0.0047895
36.574	-0.002802	-0.0051957
36.574	-0.0006689	-0.0027155
36.574	0.0002826	0.0056669
36.574	-0.0006837	1.09e-05
36.574	0.0006768	-0.0044853
36.574	0.0003092	0.0021032
36.574	-0.0028815	0.0019773
36.574	0.0017202	-0.0029035
36.5741	0.0039239	0.0006437
36.5741	-0.0038794	0.0020315
36.5741	-0.0044636	-0.0026639
36.5741	0.0048888	0.0003111
36.5741	0.0031654	0.0032547
36.5741	-0.0053531	-0.0035812
36.5741	-0.0007269	-0.0024406
36.5742	0.0047198	0.0063029
36.5742	-0.0004687	0.0004168
36.5742	-0.0038066	-0.0073576
36.5742	0.0008511	0.0021713
36.5742	0.0010224	0.0060448
36.5742	0.0008056	-0.0042017
36.5742	0.0011232	-0.0035017
36.5742	-0.0014308	0.0044485
36.5743	-0.0027164	4.45e-05
36.5743	0.0034196	-0.00298
36.5743	0.0012783	0.0020553
36.5743	-0.0040256	-2.42e-05
36.5743	0.0008072	-0.0032275
36.5743	0.0058306	0.0026197
36.5743	-0.0033057	0.0017004
36.5743	-0.0051263	-0.0050777
36.5744	0.0041497	0.0004628
36.5744	0.0037685	0.0056365
36.5744	-0.0038549	-0.0039733
36.5744	-0.0002492	-0.0055579
36.5744	0.0028257	0.006019
36.5744	-0.0022342	0.0036008
36.5744	-0.0008358	-0.0070028
36.5744	0.0032213	-0.0013351
36.5745	-0.0012568	0.0051679
36.5745	-0.0020246	-0.0011918
36.5745	0.0043119	-0.0025802
36.5745	-0.0001319	0.0018272
36.5745	-0.0051508	-0.0012346
36.5745	0.0025987	-0.0009552
36.5745	0.0051799	0.0033275
36.5745	-0.0047356	-0.0017249
36.5746	-0.0019495	-0.0040036
36.5746	0.0052661	0.0045695
36.5746	-0.0006898	0.0020992
36.5746	-0.0048918	-0.0076833
36.5746	0.0039873	-0.0012082
36.5746	0.0027165	0.0082099
36.5746	-0.0037725	-0.0010685
36.5746	0.0006116	-0.0011704
36.5747	0.0009176	0.0018217
36.5747	-0.0039985	-0.0117203
36.5747	0.0053491	0.0033979
36.5747	0.0029382	0.0208389
36.5747	-0.0100075	0.0011242
36.5747	-0.0038037	-0.0192421
36.5747	0.0116129	-0.0243524
36.5747	0.0105316	-0.0082445
36.5748	-0.0029855	0.0450181
36.5748	-0.0170687	0.0430239
36.5748	-0.0100743	-0.0889474
36.5748	0.0341125	-0.0147066
36.5748	0.0006983	0.0810281
36.5748	-0.0310875	0.0416168
36.5748	-0.0133022	-0.053872
36.5749	0.0257441	-0.0349895
36.5749	0.0102894	-0.0665279
36.5749	0.0182236	0.0189395
36.5749	-0.0082444	0.146176
36.5749	-0.0451463	-0.0614762
36.5749	0.0235716	-0.0730304
36.5749	0.0209481	0.0150552
36.5749	-0.0077294	0.0436599
36.575	-0.0121294	0.0754752
36.575	-0.022788	-0.0827198
36.575	0.0286555	-0.0452177
36.575	0.014211	0.0223617
36.575	-0.0087063	-0.0065635
36.575	0.0017375	0.0443728
36.575	-0.0139721	-0.0155976
36.575	0.0065023	-0.0283904
36.5751	0.0087964	0.0062245
36.5751	-0.0008982	0.035696
36.5751	-0.0128929	0.0044707
36.5751	-0.0042994	-0.0387123
36.5751	0.0166444	-0.0078392
36.5751	0.0083076	0.0096839
36.5751	-0.0086483	0.0179442
36.5751	-0.0111446	-0.0305538
36.5752	0.0170415	-0.0054729
36.5752	0.00549	0.0269023
36.5752	-0.0155776	-0.0008141
36.5752	-0.0017979	0.0110595
36.5752	0.0023907	-0.0141798
36.5752	0.0064622	0.0001271
36.5752	-0.0037473	-0.0006339
36.5752	-0.000232	-0.0216611
36.5753	0.0092691	0.0046268
36.5753	-0.0013395	0.0015956
36.5753	-0.0012669	-0.0103511
36.5753	0.0030891	0.0129151
36.5753	-0.005239	-0.0013028
36.5753	0.0051208	-0.0798846
36.5753	0.0295045	-0.163976
36.5754	0.0529183	-0.166913
36.5754	0.0572656	0.206567
36.5754	-0.072983	0.838861
36.5754	-0.344853	0.838861
36.5754	-0.312375	-0.27369
36.5754	0.127438	-0.838861
36.5754	0.564714	-0.838861
36.5754	0.674167	-0.719538
36.5755	0.254606	0.838861
36.5755	-0.424844	0.838861
36.5755	-0.730125	0.838861
36.5755	-0.57396	0.575919
36.5755	-0.170804	-0.689049
36.5755	0.244341	-0.838861
36.5755	0.43316	-0.838861
36.5755	0.437456	-0.838861
36.5756	0.292891	-0.211146
36.5756	0.0342022	0.372454
36.5756	-0.163129	0.665893
36.5756	-0.245593	0.64945
36.5756	-0.215455	0.3722
36.5756	-0.103587	0.110048
36.5756	-0.0036239	-0.0308473
36.5756	0.0347315	-0.065626
36.5757	0.0275261	-0.0768241
36.5757	0.0221898	-0.110312
36.5757	0.0377768	-0.19206
36.5757	0.0623258	-0.260838
36.5757	0.0725112	-0.228722
36.5757	0.0500231	-0.077622
36.5757	0.0039564	0.0999869
36.5757	-0.0392427	0.187593
36.5758	-0.0547564	0.150802
36.5758	-0.0377035	0.0489211
36.5758	0.000169	-0.0302127
36.5758	0.0276143	-0.0137175
36.5758	0.0141381	0.0621038
36.5758	-0.0207242	0.108487
36.5758	-0.0351882	0.0799993
36.5759	-0.0233888	0.0033356
36.5759	-0.0031566	-0.0749216
36.5759	0.0174948	-0.115132
36.5759	0.0343281	-0.0941543
36.5759	0.0205824	-0.0397728
36.5759	-0.0068918	0.0049119
36.5759	-0.0192052	0.0266457
36.5759	-0.0175057	0.0262602
36.576	-0.0122467	0.0020794
36.576	0.0080947	-0.02259
36.576	0.0305599	-0.0144253
36.576	0.0289396	0.0161955
36.576	0.0173748	0.0320191
36.576	0.012394	0.044166
36.576	-0.0127605	0.0627762
36.576	-0.0411316	0.0506568
36.5761	-0.0367617	0.0232525
36.5761	-0.0232476	0.0030611
36.5761	-0.0200526	-0.0231915
36.5761	-0.0055709	-0.0389074
36.5761	0.0170653	-0.0301208
36.5761	0.0210382	-0.0122497
36.5761	0.0127214	-0.0034071
36.5761	0.0073426	0.0078884
36.5762	-0.0041109	0.0097099
36.5762	-0.0172964	-0.0184903
36.5762	-0.0058432	-0.0300359
36.5762	0.0101585	-0.0026177
36.5762	0.0132006	0.02506
36.5762	0.0132617	0.0323897
36.5762	0.0128112	0.0313505
36.5762	-0.0043904	0.0284889
36.5763	-0.0213061	0.0190496
36.5763	-0.0238988	0.0170944
36.5763	-0.0254157	0.0209954
36.5763	-0.0258296	0.0158569
36.5763	-0.0044511	0.0045929
36.5763	0.0176262	-0.0053056
36.5763	0.018932	-0.0200634
36.5764	0.0078196	-0.0288824
36.5764	-0.0029201	-0.0186598
36.5764	-0.0101374	-0.0025729
36.5764	-0.0117267	0.0081101
36.5764	-0.0104723	0.0170791
36.5764	-0.008133	0.0177708
36.5764	0.0040773	0.0036128
36.5764	0.0184542	-0.0084546
36.5765	0.0134862	-0.0065688
36.5765	-0.0003658	-0.005702
36.5765	0.0017974	0.0075873
36.5765	-8.88e-05	0.0339019
36.5765	-0.0143078	0.037188
36.5765	-0.0152204	0.0280739
36.5765	-0.000484	0.0056166
36.5765	0.0080979	-0.0173169
36.5766	0.0053926	-0.0271849
36.5766	-0.0015397	-0.0207008
36.5766	-0.0080683	0.0033391
36.5766	-0.0184601	0.0084627
36.5766	-0.0143144	0.0014918
36.5766	-0.0078178	0.0052425
36.5766	-0.0066693	-0.0038329
36.5766	0.0068175	-0.0223163
36.5767	0.0201066	-0.0113575
36.5767	0.0046003	0.0138736
36.5767	-0.008153	0.019387
36.5767	0.0027884	0.0113799
36.5767	0.0110771	5.12e-05
36.5767	0.0082171	-0.0162852
36.5767	0.0145313	-0.0191053
36.5767	0.0138267	0.0049117
36.5768	-0.00936	0.0210805
36.5768	-0.0219294	0.0146894
36.5768	-0.0108066	0.0104666
36.5768	-0.0008389	0.0103341
36.5768	0.0001744	-0.002939
36.5768	0.002037	-0.0139154
36.5768	-0.0013472	-0.0098768
36.5769	-0.005209	-0.011703
36.5769	0.0005896	-0.0199645
36.5769	0.0096686	-0.0071864
36.5769	0.0058264	0.0105637
36.5769	0.0023186	0.0113575
36.5769	0.0009013	0.0103224
36.5769	-0.0099041	0.0012219
36.5769	-0.0156377	-0.0159329
36.577	-0.0003958	-0.0230724
36.577	0.0108457	-0.0163118
36.577	0.0070811	-0.0036784
36.577	0.0008084	0.0121848
36.577	-0.0014479	0.0258937
36.577	-0.0052735	0.0175822
36.577	-0.00017	-0.0079414
36.577	0.0122936	-0.0135528
36.5771	0.0162405	-0.0071624
36.5771	0.0125807	-0.0082317
36.5771	0.0045194	-0.0002707
36.5771	-0.0105111	0.0118984
36.5771	-0.0156465	0.0097193
36.5771	-0.0018656	0.0014372
36.5771	0.0054051	-0.003903
36.5771	0.0002205	-0.0099101
36.5772	-0.0022795	-0.0161614
36.5772	7.32e-05	-0.0116436
36.5772	-0.0030397	-0.0027434
36.5772	-0.0040055	-0.0092261
36.5772	0.0012941	-0.0062174
36.5772	0.0008474	0.0033543
36.5772	-0.0039832	-8.75e-05
36.5772	-0.0003777	-0.003058
36.5773	0.0023606	0.0107305
36.5773	0.0006049	0.0131718
36.5773	0.0049771	-0.0060171
36.5773	0.0119733	-0.0153643
36.5773	0.0055893	-0.0141361
36.5773	0.001725	-0.0159314
36.5773	0.0087757	-0.0050757
36.5774	0.0064116	0.0147172
36.5774	-0.0054813	0.0187079
36.5774	-0.0063805	0.0127472
36.5774	-0.0041602	0.0058284
36.5774	-0.0098811	-0.0077053
36.5774	-0.0065966	-0.0193896
36.5774	0.0067966	-0.0095419
36.5774	0.0121711	0.0034994
36.5774	0.0086946	-0.0011141
36.5775	0.0059456	-0.0046355
36.5775	-0.0019093	-0.0001389
36.5775	-0.0104097	-0.0087687
36.5775	-0.0065983	-0.0156153
36.5775	0.0006482	-0.0020391
36.5775	-0.0026353	0.0074483
36.5775	0.0019934	0.0038153
36.5776	0.0097733	0.003
36.5776	0.0007145	-0.0004393
36.5776	-0.0133391	-0.0108664
36.5776	-0.0061406	-0.0106365
36.5776	0.0033299	0.0021979
36.5776	0.0002626	0.0047574
36.5776	0.0017446	0.0020112
36.5776	0.0098307	0.0042306
36.5777	0.0065148	0.0002209
36.5777	-0.0004501	-0.0028426
36.5777	-0.0042937	0.0077473
36.5777	-0.006156	0.0094477
36.5777	-0.0016245	-0.0055038
36.5777	0.0066215	-0.009415
36.5777	0.0041783	0.0023253
36.5777	-0.0022066	0.0010378
36.5778	0.0054959	-0.0054432
36.5778	0.0087249	0.0001017
36.5778	-0.0036686	0.0053726
36.5778	-0.0100881	0.0027781
36.5778	-0.0014901	0.0056086
36.5778	-0.0031594	0.0032483
36.5778	-0.0074073	-0.0110178
36.5778	0.0010764	-0.0101589
36.5779	0.0079029	0.0037652
36.5779	0.0008428	0.0069484
36.5779	-0.0043502	0.0028219
36.5779	-0.005796	0.0014026
36.5779	-0.0044491	-0.0076533
36.5779	0.0001429	-0.0150063
36.5779	0.0035231	-0.0044377
36.5779	-0.0036486	0.0113242
36.578	-0.0049347	0.0089506
36.578	0.0020357	0.0010445
36.578	-0.0017827	0.000166
36.578	-0.0087173	-0.0007679
36.578	0.0019942	0.0026259
36.578	0.0107586	0.0110882
36.578	0.0018694	0.0088581
36.5781	-0.0018923	3.72e-05
36.5781	0.0054589	0.0035195
36.5781	0.0038647	0.0040076
36.5781	-0.0027559	-0.0049008
36.5781	0.0002416	-0.003404
36.5781	0.0010994	0.0061836
36.5781	-0.0017703	0.0020234
36.5781	0.0006526	-0.0041953
36.5782	0.0022914	0.0024049
36.5782	-0.0029253	0.0036781
36.5782	0.0008164	-0.006017
36.5782	0.0033674	-0.0054611
36.5782	-0.0071719	-0.0012969
36.5782	-0.0099075	-0.0026273
36.5782	0.0041067	0.0041359
36.5782	0.0025241	0.0102295
36.5783	-0.0087693	0.0008703
36.5783	-0.0030324	-0.0060908
36.5783	0.0063138	-0.0011623
36.5783	-0.0029722	-0.0039136
36.5783	-0.0069629	-0.0121379
36.5783	0.000901	-0.0030411
36.5783	0.0011985	0.0096176
36.5783	-0.0019951	0.0043944
36.5784	0.0045692	0.0023421
36.5784	0.0057181	0.0116311
36.5784	0.0010161	0.0069539
36.5784	0.005597	-0.0052314
36.5784	0.0066773	-0.0022386
36.5784	-0.001986	0.0031689
36.5784	-0.0007033	0.0008496
36.5784	0.0088934	0.0020763
36.5785	0.0035825	0.0021262
36.5785	-0.0018045	-0.0027525
36.5785	0.0037725	0.0027067
36.5785	0.0031505	0.0090625
36.5785	-0.0075148	-0.0005448
36.5785	-0.0053332	-0.009753
36.5785	0.0017128	-0.0048764
36.5786	0.0024316	-0.0062346
36.5786	0.0028757	-0.0147724
36.5786	0.00565	-0.0082818
36.5786	-0.0005857	0.0028101
36.5786	-0.0040286	0.0010328
36.5786	-0.002684	0.0022921
36.5786	-0.0050321	0.0107293
36.5786	-0.0059563	0.0070198
36.5787	0.0036404	-0.0047816
36.5787	0.00633	-0.0101311
36.5787	-0.0006231	-0.0113439
36.5787	-0.0004125	-0.0065155
36.5787	0.0033688	0.0052173
36.5787	-0.000544	0.0088141
36.5787	-0.0012253	0.0008438
36.5787	0.0047545	0.0032759
36.5788	0.003383	0.0114597
36.5788	0.0017438	0.0015974
36.5788	0.0068712	-0.0076581
36.5788	0.0061501	0.000551
36.5788	-0.0012358	0.0013743
36.5788	0.0039962	-0.0084561
36.5788	0.0077597	-0.0042748
36.5788	-0.0017803	0.002818
36.5789	-0.0053989	0.0012643
36.5789	0.0036948	0.0049434
36.5789	-0.0001155	0.0092216
36.5789	-0.0075743	-0.0002781
36.5789	-0.00102	-0.0089405
36.5789	0.0056963	-0.0081569
36.5789	-0.0004843	-0.0106187
36.5789	-7.15e-05	-0.0113715
36.579	0.0034565	0.0048497
36.579	-0.0019184	0.0136008
36.579	-0.0046715	-0.0001833
36.579	0.0018869	-0.005501
36.579	-0.0009633	0.003584
36.579	-0.0061927	-0.0008494
36.579	0.0017416	-0.0058792
36.5791	0.0056684	0.0051769
36.5791	-0.003019	0.006311
36.5791	-0.0018372	-0.0070709
36.5791	0.0080916	-0.0078196
36.5791	0.0027641	-0.0022133
36.5791	-0.0061972	-0.0029485
36.5791	-0.001093	0.0031834
36.5791	0.0042606	0.0127758
36.5792	-0.0013321	0.0081303
36.5792	-0.0011398	0.0012786
36.5792	0.0038177	0.0053964
36.5792	0.0033466	0.0017668
36.5792	0.0002316	-0.0097565
36.5792	0.0016533	-0.0056725
36.5792	0.0003301	0.0015557
36.5792	0.0006524	-0.0020554
36.5793	0.0015251	3.46e-05
36.5793	-0.0032323	0.0087571
36.5793	-0.007374	0.0045752
36.5793	0.0001668	-0.0044028
36.5793	0.003962	-0.0028152
36.5793	-0.0023758	-0.0025344
36.5793	-0.0030301	-0.0044599
36.5793	0.0031518	0.0005579
36.5794	0.0005678	0.0034521
36.5794	-0.0055208	-0.0017062
36.5794	-0.0036924	0.001252
36.5794	-0.0003386	0.0071194
36.5794	-0.0003034	0.0007387
36.5794	-0.0001707	-0.0036535
36.5794	-0.001092	0.0032798
36.5794	-0.0018215	0.0011026
36.5795	0.0042357	-0.0053425
36.5795	0.0034853	0.0002371
36.5795	-0.004972	0.0037465
36.5795	-0.0029948	-0.0018976
36.5795	0.0072712	0.0006253
36.5795	0.0005588	0.0052762
36.5795	-0.0086281	-0.000431
36.5796	-0.0006208	0.0009781
36.5796	0.005341	0.0087488
36.5796	-0.0047819	0.0019182
36.5796	-0.0038792	-0.0080062
36.5796	0.0065505	-0.0004658
36.5796	0.0036202	0.004808
36.5796	-0.0044167	-0.0041621
36.5796	-0.0007891	-0.000897
36.5797	-0.0002748	0.0106938
36.5797	-0.0040773	0.0034521
36.5797	-6.56e-05	-0.0047093
36.5797	0.0016992	0.004842
36.5797	-0.0046477	0.0058156
36.5797	-0.0009154	-0.0053968
36.5797	0.0073342	-0.0048248
36.5797	-0.0005667	-0.0005606
36.5798	-0.0068734	-0.0048373
36.5798	0.0024494	-0.0015012
36.5798	0.0033639	0.0063825
36.5798	-0.0085653	0.0029462
36.5798	-0.0047653	0.0013241
36.5798	0.0051591	0.0077749
36.5798	0.0015399	0.0023185
36.5798	-0.002662	-0.0098057
36.5799	0.0044218	-0.0021308
36.5799	0.002691	0.0091168
36.5799	-0.0039334	0.0035447
36.5799	-0.0031953	-0.003261
36.5799	-0.0005175	-0.0013769
36.5799	-0.0018256	-0.0038918
36.5799	0.0030267	-0.0084805
36.5799	0.004358	-0.0034271
36.58	-0.0016593	0.0044994
36.58	-0.0017957	0.0089022
36.58	0.0037953	0.010895
36.58	-0.0003139	0.0040332
36.58	-0.0043035	-0.0073061

## Sheet: Fig. 3c
Time (s)	- B_NS	B_WE
35.078	0.0039125	-0.002475
35.078	0.0008598	0.0047155
35.078	-0.0041331	-8.14e-05
35.078	0.0017336	-0.0042114
35.078	0.0033261	0.0030232
35.0781	-0.0046408	0.0028702
35.0781	-0.0020128	-0.0046204
35.0781	0.0043692	0.0001793
35.0781	0.0001938	0.0047417
35.0781	-0.0033434	-0.0029796
35.0781	0.0024197	-0.0027594
35.0781	0.0005347	0.004962
35.0782	-0.0041622	-0.0005299
35.0782	0.0012084	-0.004791
35.0782	0.003957	0.0041154
35.0782	-0.0034956	0.0027879
35.0782	-0.0019938	-0.0065039
35.0782	0.0046078	0.0004272
35.0782	-0.0007909	0.0067967
35.0782	-0.005105	-0.0037298
35.0783	0.0031894	-0.0047564
35.0783	0.004201	0.0057707
35.0783	-0.0048088	0.0014973
35.0783	-0.0020586	-0.0063354
35.0783	0.0049338	0.0020621
35.0783	-0.0005731	0.0047119
35.0783	-0.0043739	-0.0043873
35.0783	0.002818	-0.0024474
35.0784	0.0026958	0.0050838
35.0784	-0.0031896	-0.0006617
35.0784	-0.0007937	-0.0036258
35.0784	0.0025507	0.0026451
35.0784	-0.0016899	0.0010291
35.0784	-0.0008286	-0.0037443
35.0784	0.0026184	0.0017079
35.0784	-0.0003422	0.0025365
35.0785	-0.0020842	-0.0036866
35.0785	0.0021073	-0.0005864
35.0785	6.95e-05	0.0038333
35.0785	-0.002566	-0.0020137
35.0785	0.0019584	-0.0024572
35.0785	0.0028751	0.0034346
35.0785	-0.0027984	-8.34e-05
35.0785	-0.001189	-0.0036745
35.0786	0.002923	0.0021984
35.0786	-0.0005412	0.0020229
35.0786	-0.0016996	-0.0035204
35.0786	0.0021408	8.89e-05
35.0786	0.00067	0.0028044
35.0786	-0.0019352	-0.0026068
35.0786	0.0011373	-0.0010775
35.0787	0.0002704	0.0038272
35.0787	-0.001872	-0.0018849
35.0787	0.001613	-0.0038309
35.0787	0.0022212	0.0040639
35.0787	-0.0033613	0.0018077
35.0787	-0.0001986	-0.0057354
35.0787	0.0040711	0.0010668
35.0787	-0.0019721	0.0048738
35.0788	-0.0040739	-0.0044104
35.0788	0.0048429	-0.0032914
35.0788	0.0028149	0.0059253
35.0788	-0.0053491	-0.000375
35.0788	-0.000455	-0.0061796
35.0788	0.0051887	0.0027637
35.0788	-0.0023985	0.0037655
35.0788	-0.0031005	-0.0048431
35.0789	0.0046991	-0.0008445
35.0789	0.0013222	0.0042782
35.0789	-0.0045847	-0.0025028
35.0789	0.0014736	-0.0028086
35.0789	0.0028571	0.0040575
35.0789	-0.0032807	-0.0001252
35.0789	0.0005037	-0.0043896
35.0789	0.0041703	0.0024118
35.079	-0.0029646	0.0025606
35.079	-0.0028953	-0.0042324
35.079	0.0052151	-0.0001297
35.079	-0.0001159	0.0040983
35.079	-0.0053075	-0.0029518
35.079	0.003217	-0.0031962
35.079	0.0047197	0.004457
35.079	-0.0056052	0.0005765
35.0791	-0.0017201	-0.004838
35.0791	0.0055914	0.0015076
35.0791	-0.0009051	0.0029197
35.0791	-0.004379	-0.0035355
35.0791	0.003855	-0.000376
35.0791	0.0019502	0.00366
35.0791	-0.0037998	-0.0023305
35.0792	0.0003723	-0.0023075
35.0792	0.0024512	0.0038908
35.0792	-0.0023154	-9.09e-05
35.0792	0.0007877	-0.0037797
35.0792	0.0029054	0.0026838
35.0792	-0.0030476	0.0021385
35.0792	-0.0016222	-0.0043319
35.0792	0.0042197	0.0004492
35.0793	-0.0010612	0.0046296
35.0793	-0.0040507	-0.0030216
35.0793	0.0038609	-0.0034099
35.0793	0.002396	0.0046061
35.0793	-0.0052067	0.0009546
35.0793	-0.000625	-0.0047142
35.0793	0.0046646	0.0015884
35.0793	-0.002105	0.0030586
35.0794	-0.0026416	-0.0035992
35.0794	0.0029807	-0.0004949
35.0794	0.0004604	0.0040766
35.0794	-0.0031909	-0.0018262
35.0794	0.0014205	-0.0023488
35.0794	0.0003506	0.0034296
35.0794	-0.002313	4.5e-06
35.0794	0.001853	-0.0030589
35.0795	0.0022401	0.0030173
35.0795	-0.0044785	0.0015212
35.0795	-0.0004649	-0.0041641
35.0795	0.0043576	0.0011025
35.0795	-0.002346	0.0043632
35.0795	-0.0039294	-0.0032436
35.0795	0.004909	-0.0022527
35.0795	0.0015071	0.0044948
35.0796	-0.0062171	-0.0001208
35.0796	0.0003981	-0.004131
35.0796	0.0048291	0.0030525
35.0796	-0.002894	0.0025758
35.0796	-0.002593	-0.0044271
35.0796	0.0038744	9.21e-05
35.0796	-0.0007949	0.0045605
35.0797	-0.0034511	-0.0026244
35.0797	0.0023081	-0.0025747
35.0797	0.0008673	0.0042678
35.0797	-0.0037037	-0.0005318
35.0797	0.0025199	-0.0044198
35.0797	0.0026193	0.003715
35.0797	-0.0049191	0.0027081
35.0797	-0.0011322	-0.0056209
35.0798	0.0057158	0.0001757
35.0798	-0.0025201	0.0056417
35.0798	-0.0046376	-0.0031014
35.0798	0.004999	-0.0035916
35.0798	0.0028315	0.0052364
35.0798	-0.006779	0.0005191
35.0798	-0.0003129	-0.0053623
35.0798	0.0055444	0.0025173
35.0799	-0.0018335	0.004008
35.0799	-0.0034391	-0.0046339
35.0799	0.0034122	-0.0013498
35.0799	0.0005464	0.004437
35.0799	-0.0035225	-0.0014808
35.0799	0.001075	-0.0029856
35.0799	0.0017877	0.0037528
35.0799	-0.0019854	-2.95e-05
35.08	0.000579	-0.0040573
35.08	0.0018643	0.0025793
35.08	-0.0029195	0.0026871
35.08	-0.0007638	-0.0046449
35.08	0.0034559	-7.68e-05
35.08	-0.0007689	0.0041287
35.08	-0.003292	-0.0028872
35.08	0.0028636	-0.00254
35.0801	0.0018566	0.0047031
35.0801	-0.0035857	-0.0002554
35.0801	-0.0009646	-0.0047075
35.0801	0.0034491	0.0025746
35.0801	-0.0004893	0.0029143
35.0801	-0.0015559	-0.0038884
35.0801	0.0010143	-0.0002699
35.0802	0.0001145	0.0033515
35.0802	-0.0011766	-0.0024626
35.0802	0.0008737	-0.0017496
35.0802	-0.0002604	0.0037235
35.0802	-0.0006211	-0.0009091
35.0802	0.0022509	-0.0037065
35.0802	-4.09e-05	0.0031569
35.0802	-0.0039377	0.0016865
35.0803	0.0011796	-0.0043857
35.0803	0.0041707	0.0009908
35.0803	-0.0028255	0.0040647
35.0803	-0.0027452	-0.0040845
35.0803	0.0043528	-0.0020672
35.0803	0.0008701	0.0053699
35.0803	-0.0052883	-0.0007033
35.0803	0.0013731	-0.0052298
35.0804	0.0042676	0.0033399
35.0804	-0.0026359	0.0024845
35.0804	-0.0021148	-0.00453
35.0804	0.0038518	0.0007017
35.0804	-0.0007895	0.0041161
35.0804	-0.0031838	-0.0038118
35.0804	0.0026001	-0.0018145
35.0804	0.0017046	0.0050432
35.0805	-0.003518	-0.0011413
35.0805	0.0016878	-0.0043425
35.0805	0.0031028	0.0039944
35.0805	-0.0042808	0.0017507
35.0805	-0.0018268	-0.0055923
35.0805	0.0060698	0.0015072
35.0805	-0.0003244	0.0052721
35.0805	-0.0054409	-0.0045607
35.0806	0.0033045	-0.0033228
35.0806	0.0039124	0.0061667
35.0806	-0.0053597	0.0002066
35.0806	-0.0016793	-0.0058163
35.0806	0.0062147	0.0026963
35.0806	-0.0003852	0.0035274
35.0806	-0.0042679	-0.004825
35.0807	0.0023748	-0.0004573
35.0807	0.0022244	0.0048428
35.0807	-0.0036645	-0.0023557
35.0807	0.0005194	-0.0029145
35.0807	0.002893	0.0037876
35.0807	-0.0010199	0.0006799
35.0807	-0.0008071	-0.0038373
35.0807	0.001893	0.0002454
35.0807	-0.0016894	0.0013537
35.0808	-0.0010544	-0.002963
35.0808	0.0030046	0.0039382
35.0808	-0.0002685	0.0073495
35.0808	-0.0033181	-0.0056944
35.0808	0.0025449	-0.0063193
35.0808	0.0022291	-0.0029424
35.0808	-0.0023682	-0.0176332
35.0809	0.0022185	0.0356736
35.0809	-0.002006	0.0377316
35.0809	-0.0060861	-0.0352549
35.0809	0.0037816	-0.055015
35.0809	0.0098287	-0.0306159
35.0809	0.0023743	0.0873153
35.0809	-0.0138891	0.0586785
35.0809	-0.0044473	-0.0523577
35.081	0.0077686	-0.0447156
35.081	0.0037685	-0.0230931
35.081	0.0031557	0.0387945
35.081	-0.0034965	0.0134618
35.081	-0.0030687	-0.007453
35.081	-0.0004655	0.0410949
35.081	-0.0012357	-0.0022782
35.081	-0.0028472	-0.0925669
35.0811	0.010452	0.0143728
35.0811	0.0030074	0.068641
35.0811	-0.0092486	-0.0228237
35.0811	-0.0016765	-0.0192536
35.0811	0.0040202	0.0209478
35.0811	-0.0001534	0.0033077
35.0811	-0.0028563	-0.0094876
35.0811	0.0016518	-0.0122936
35.0812	0.0041372	-0.0025703
35.0812	-0.0016523	0.0234816
35.0812	-0.0049402	0.0123903
35.0812	0.0012483	-0.0196579
35.0812	0.0027291	-0.003272
35.0812	-0.0028733	-0.0214997
35.0812	0.0035703	-0.0057199
35.0812	0.0046703	0.0356537
35.0813	-0.0067728	0.0007612
35.0813	-0.003307	-0.0138921
35.0813	0.0065583	0.0186119
35.0813	-0.0030118	-0.0046724
35.0813	-0.0050437	-0.0192751
35.0813	0.0076975	0.0018254
35.0813	0.0028222	0.0093643
35.0814	-0.0077289	0.0013963
35.0814	-0.0012342	-0.0135103
35.0814	0.0077498	-0.0030321
35.0814	-0.0008723	0.016192
35.0814	-0.0050905	0.0009243
35.0814	0.0020764	-0.0075133
35.0814	0.0020876	0.0063684
35.0814	-0.0032761	0.0008256
35.0815	0.0004545	-0.0057557
35.0815	0.0023757	-0.0014154
35.0815	-0.0008615	-0.006629
35.0815	0.0003599	-0.0038486
35.0815	0.0016781	0.0068093
35.0815	-0.0025597	0.003335
35.0815	-0.0005742	-0.0051599
35.0815	0.0048163	0.0064239
35.0816	-0.0022389	0.0102588
35.0816	-0.0045883	-0.0053929
35.0816	0.0037485	-0.0077784
35.0816	0.0016886	-0.0032401
35.0816	-0.003567	-0.0045803
35.0816	0.0024179	0.0036652
35.0816	0.0022792	0.0014329
35.0816	-0.0023895	-0.019558
35.0817	0.0023971	-0.0387441
35.0817	0.0082329	-0.043436
35.0817	0.004844	0.0585758
35.0817	-0.0097498	0.25428
35.0817	-0.0351554	0.270901
35.0817	-0.0385606	-0.0729074
35.0817	0.0102868	-0.644808
35.0817	0.0942327	-0.648405
35.0818	0.0881963	-0.0201995
35.0818	-0.0042562	0.523186
35.0818	-0.0695887	0.744803
35.0818	-0.090895	0.574007
35.0818	-0.0822393	0.082916
35.0818	-0.0209368	-0.327601
35.0818	0.0517828	-0.652551
35.0819	0.0936649	-0.693685
35.0819	0.0882053	-0.289906
35.0819	0.035567	0.0878689
35.0819	-0.0182699	0.287593
35.0819	-0.0456069	0.464595
35.0819	-0.0562239	0.478857
35.0819	-0.0474899	0.285905
35.0819	-0.0228461	0.0294636
35.082	-0.0005556	-0.221875
35.082	0.0240798	-0.318914
35.082	0.0274796	-0.265264
35.082	0.0147527	-0.196505
35.082	0.013263	-0.111978
35.082	0.0173556	-0.0061531
35.082	0.0138283	0.072859
35.082	0.0109429	0.136566
35.0821	-0.0007267	0.185628
35.0821	-0.022001	0.167033
35.0821	-0.0310576	0.0860546
35.0821	-0.0196265	0.0042504
35.0821	-0.0086903	-0.0550053
35.0821	-0.0026569	-0.0878043
35.0821	0.0063926	-0.0865331
35.0821	0.011716	-0.0593883
35.0822	0.0086931	-0.0440591
35.0822	0.0125601	-0.0367636
35.0822	0.0183799	-0.0134085
35.0822	0.0158694	0.0119952
35.0822	0.007379	0.0188478
35.0822	-0.0002435	0.0249443
35.0822	-0.0111978	0.0345245
35.0822	-0.0226284	0.025107
35.0823	-0.0220033	0.0128795
35.0823	-0.0136978	0.0183326
35.0823	-0.0083798	0.0184378
35.0823	0.0018744	0.0081441
35.0823	0.0184293	0.005046
35.0823	0.0217498	-0.0031233
35.0823	0.0172555	-0.0263398
35.0824	0.0156258	-0.0389288
35.0824	0.0061999	-0.0360297
35.0824	-0.0113295	-0.0310088
35.0824	-0.0146477	-0.0155038
35.0824	-0.0099548	0.0106826
35.0824	-0.0094467	0.0251908
35.0824	-0.0059113	0.020862
35.0824	0.003365	0.0123107
35.0825	0.0045257	0.0080978
35.0825	0.0001404	0.0011927
35.0825	0.0008747	0.0026248
35.0825	0.0015674	0.0161378
35.0825	-0.0007111	0.0167055
35.0825	0.005363	0.0113137
35.0825	0.0094272	0.0090745
35.0825	0.00348	-0.0058814
35.0826	0.0017609	-0.0219786
35.0826	0.0043383	-0.0217392
35.0826	-0.0012554	-0.0172943
35.0826	-0.0053495	-0.0164663
35.0826	-0.0021395	-0.0043235
35.0826	-0.006498	0.0125551
35.0826	-0.0137202	0.013578
35.0826	-0.0087027	0.0090787
35.0827	0.0009062	0.0130605
35.0827	-0.0012477	0.0114511
35.0827	7.66e-05	0.0040929
35.0827	0.0087976	0.0075678
35.0827	0.0073104	0.0129107
35.0827	0.0011251	0.0065604
35.0827	0.006463	0.0026592
35.0827	0.0067957	0.0051408
35.0828	-0.0007505	-0.0056898
35.0828	0.0007011	-0.0138352
35.0828	0.0027369	-0.0015715
35.0828	-0.0072569	0.0046965
35.0828	-0.0091927	-0.0001488
35.0828	-0.0021386	0.0028082
35.0828	-0.0059338	0.0011507
35.0829	-0.010098	-0.0093286
35.0829	-0.0009313	-0.006795
35.0829	-5.42e-05	0.0092532
35.0829	-0.0114397	0.014113
35.0829	-0.0062663	0.0105667
35.0829	0.0088999	0.0156656
35.0829	0.0059494	0.0124861
35.0829	0.0016648	-0.0018782
35.083	0.0114581	-0.0038939
35.083	0.010394	0.0024083
35.083	-0.0001226	0.0020393
35.083	8.97e-05	0.0009711
35.083	0.0014965	0.0047681
35.083	-0.0067899	0.0011252
35.083	-0.0069865	-0.0052449
35.083	-0.0021748	-0.0008758
35.0831	-0.0042841	0.0003266
35.0831	-0.0052739	-0.0059744
35.0831	-0.0021684	-0.0024138
35.0831	-0.0086498	0.0033859
35.0831	-0.0116761	6.37e-05
35.0831	-0.0019414	0.0009524
35.0831	0.0043587	0.0112793
35.0831	0.0001442	0.0106971
35.0832	0.0027643	0.0014963
35.0832	0.0097215	0.0040468
35.0832	0.0059313	0.0077554
35.0832	0.0018218	0.0010832
35.0832	0.0047363	-0.0006832
35.0832	0.0019111	0.0015286
35.0832	-0.0023937	-0.0043404
35.0832	0.0013365	-0.0063238
35.0833	0.0007503	0.0013124
35.0833	-0.0029579	0.00211
35.0833	-0.0017485	-0.0023525
35.0833	-0.0030674	0.0018029
35.0833	-0.0093578	0.00095
35.0833	-0.00568	-0.0057883
35.0833	-0.0003519	-0.0011417
35.0834	-0.0043472	0.0050324
35.0834	-0.0047068	-0.0005177
35.0834	0.0046025	-0.0024319
35.0834	0.0018069	0.003981
35.0834	-0.0063586	0.0027962
35.0834	-0.0001687	-0.0010231
35.0834	0.0086529	0.0057363
35.0834	0.0044695	0.007438
35.0835	0.0042965	-0.0015237
35.0835	0.0083074	-0.0025439
35.0835	0.0017236	0.0032264
35.0835	-0.0069058	-0.0015111
35.0835	-0.0007373	-0.0040342
35.0835	0.0024263	0.0044801
35.0835	-0.0030767	0.0004078
35.0835	-0.0007613	-0.0105724
35.0836	0.0027007	-0.0043369
35.0836	-0.0048539	0.0011251
35.0836	-0.0050916	-0.0024045
35.0836	0.0028944	0.0049901
35.0836	-0.0012375	0.0127022
35.0836	-0.0075544	-0.0002422
35.0836	0.0004528	-0.01072
35.0836	0.004444	-0.0028934
35.0837	-0.0047176	-0.0013085
35.0837	-0.0036555	-0.0057776
35.0837	0.0052713	0.0035595
35.0837	0.0017934	0.0094871
35.0837	-0.004771	-0.0029225
35.0837	0.0024184	-0.0078382
35.0837	0.0046486	0.001024
35.0837	-0.0024626	0.0008489
35.0838	-0.0010376	-0.0028999
35.0838	0.0062319	0.0047239
35.0838	0.0042665	0.0041374
35.0838	0.0020459	-0.0063423
35.0838	0.0030226	-0.0016118
35.0838	-0.0005937	0.0068894
35.0838	-0.0043245	0.0025265
35.0838	-0.0004605	0.0006245
35.0839	0.0008319	0.0004216
35.0839	-0.0015149	-0.0081798
35.0839	0.0008452	-0.0134375
35.0839	0.0018389	-0.0063752
35.0839	-0.005676	-0.0005877
35.0839	-0.0103895	-0.0019254
35.0839	-0.005435	0.0007507
35.084	-0.0027806	0.0038604
35.084	-0.0029241	-0.0038862
35.084	0.0030089	-0.0063799
35.084	0.0074961	0.0011066
35.084	0.0035322	0.0015795
35.084	0.0024174	0.0017545
35.084	0.0024968	0.0078047
35.084	0.0011222	0.0033013
35.0841	0.0027457	-0.0042205
35.0841	0.0050485	-0.0022195
35.0841	0.0013191	-0.0022541
35.0841	0.0002335	-0.006874
35.0841	0.0028979	-0.0014732
35.0841	-0.0007114	0.0058099
35.0841	-0.0059814	-0.0007516
35.0841	0.0008147	-0.0049407
35.0842	0.0029992	0.000669
35.0842	-0.006251	-0.0022381
35.0842	-0.0054373	-0.0102197
35.0842	0.0033402	-0.0038147
35.0842	-0.0010862	0.0019327
35.0842	-0.0057173	-0.0063196
35.0842	0.0024248	-0.0063177
35.0842	0.0021906	0.0051911
35.0843	-0.0076722	0.0022119
35.0843	-0.0038494	-0.0044605
35.0843	0.0047144	0.0028183
35.0843	-1.61e-05	0.0043876
35.0843	0.0007848	-0.0045789
35.0843	0.0088055	-0.0002648
35.0843	0.0044482	0.006403
35.0843	-0.0022465	-0.0011856
35.0844	0.0041858	-0.0039554
35.0844	0.0030593	0.0050382
35.0844	-0.0058625	0.0017717
35.0844	-0.0001001	-0.0062605
35.0844	0.0084305	-0.0006436
35.0844	-0.0008891	0.0023599
35.0844	-0.0046315	-0.0060593
35.0844	0.0048108	-0.0035542
35.0845	0.0021861	0.005284
35.0845	-0.0076065	9.13e-05
35.0845	-0.0017933	-0.0059198
35.0845	0.0031628	-0.0004417
35.0845	-0.0049282	-0.0003981
35.0845	-0.005605	-0.006053
35.0845	0.0016993	-0.001187
35.0846	-0.0007715	0.0042893
35.0846	-0.0037317	0.0003018
35.0846	0.0024728	-0.000354
35.0846	0.0023748	0.0027371
35.0846	-0.0024364	-0.0020346
35.0846	0.0003922	-0.0027739
35.0846	0.0021644	0.0032899
35.0846	-0.0020937	0.0017087
35.0847	0.001617	-0.0019939
35.0847	0.0058895	0.0040538
35.0847	0.0011527	0.0051638
35.0847	-0.0005831	-0.0024142
35.0847	0.0055662	-0.0006298
35.0847	0.0026467	0.0058486
35.0847	-0.0022753	0.0002766
35.0847	0.001745	-0.0032269
35.0848	0.0032011	0.0028327
35.0848	-0.0030769	0.0005737
35.0848	-0.0022264	-0.0076957
35.0848	0.0009008	-0.0033258
35.0848	-0.0022507	0.0015031
35.0848	-0.0024588	-0.0031143
35.0848	0.0008011	-5.37e-05
35.0848	-0.0035648	0.0073155
35.0849	-0.0059132	0.0014481
35.0849	0.0009741	-0.0028003
35.0849	0.0016277	0.0038123
35.0849	-0.0028435	0.0012512
35.0849	0.0014924	-0.0071917
35.0849	0.0051047	-0.0010722
35.0849	-0.0027082	0.0042316
35.0849	-0.0027973	-0.0025428
35.085	0.0048425	-0.0003734
35.085	0.0021871	0.0076922
35.085	-0.0037389	0.0023052
35.085	0.0023441	-0.003237
35.085	0.0043652	0.0038904
35.085	-0.0022386	0.0037719
35.085	-0.00133	-0.0041515
35.0851	0.0049531	-0.0004969
35.0851	0.0013726	0.0038586
35.0851	-0.0002616	-0.0031249
35.0851	0.0038245	-0.0029405
35.0851	0.0009423	0.0036893
35.0851	-0.004511	0.0002739
35.0851	0.0003458	-0.0020928
35.0851	0.0027269	0.0050957
35.0852	-0.0029843	0.0027152
35.0852	-0.0021646	-0.0057475
35.0852	0.0022076	-0.0005381
35.0852	-0.0033933	0.0036839
35.0852	-0.0060498	-0.0052874
35.0852	0.0029719	-0.004544
35.0852	0.0037606	0.0052196
35.0852	-0.0037189	0.0005861
35.0853	-0.0013836	-0.0049439
35.0853	0.0041285	0.0040109
35.0853	-0.0014959	0.0054786
35.0853	-0.0027462	-0.003394
35.0853	0.0034858	-0.0010936
35.0853	0.0024834	0.0039387
35.0853	-0.0031493	-0.0025719
35.0853	0.0009918	-0.003542
35.0854	0.0030227	0.0040899
35.0854	-0.0004916	0.0016117
35.0854	0.0014224	-0.0029542
35.0854	0.0054304	0.003701
35.0854	-0.0001876	0.004035
35.0854	-0.0022405	-0.0042452
35.0854	0.0022734	-0.0001472
35.0854	-9.43e-05	0.0059766
35.0855	-0.0043545	-0.001646
35.0855	0.0024945	-0.0037892
35.0855	0.005473	0.0035551
35.0855	-0.0021799	-0.0009545
35.0855	-0.0025378	-0.0081431
35.0855	0.0029482	-0.0008823
35.0855	-0.0014532	0.0040039
35.0856	-0.0052071	-0.0007533
35.0856	0.001715	0.001468
35.0856	0.0027652	0.0052024
35.0856	-0.0026485	-0.0019539
35.0856	-0.0011905	-0.0053578
35.0856	0.0015685	-0.0002644
35.0856	-0.0020931	-0.0015877
35.0856	0.0002811	-0.0038244
35.0857	0.0037139	0.0020363
35.0857	-0.0002216	0.0023452
35.0857	-0.0017401	-0.0035257
35.0857	0.0036828	0.0005172
35.0857	0.0003822	0.0048223
35.0857	-0.0033887	-0.0027181
35.0857	0.0025438	-0.0040807
35.0857	0.0044669	0.0053176
35.0858	-0.0028615	0.0037435
35.0858	-8.31e-05	-0.0030468
35.0858	0.0052756	0.0012989
35.0858	-9.99e-05	0.0034978
35.0858	-0.0024917	-0.0039944
35.0858	0.0044117	-0.0032328
35.0858	0.0022344	0.0012509
35.0858	-0.0033372	-0.0040237
35.0859	0.0010144	-0.0051167
35.0859	0.0015384	0.0030089
35.0859	-0.0042565	0.0029819
35.0859	-0.0007285	-0.0007352
35.0859	0.0043093	0.004038
35.0859	-0.0012797	0.0035764
35.0859	-0.0005545	-0.0061049
35.0859	0.0055625	-0.0048108
35.086	-0.0009387	0.0016812
35.086	-0.0079991	-0.0039562
35.086	0.0013824	-0.0061182
35.086	0.0035458	0.0035577
35.086	-0.0048081	0.003467

## Sheet: Fig. 3d
Time (s)	- B_NS	B_WE
3.547	-0.0003386	-0.0019656
3.54701	0.0017204	0.0022833
3.54703	0.0003107	-0.0004237
3.54704	-0.0002914	-0.0026674
3.54705	0.0005128	0.0027219
3.54706	-0.0021418	0.0047675
3.54708	-0.0089128	-0.0015896
3.54709	-0.003566	0.0032558
3.5471	-0.0062265	0.0099123
3.54712	-0.0159915	-0.0152362
3.54713	0.0331667	-0.010116
3.54714	0.0169131	0.0062083
3.54715	-0.0050439	-0.0130851
3.54717	0.0309013	0.011652
3.54718	-0.0436545	0.0175054
3.54719	-0.0319082	-0.005441
3.5472	0.0202193	-0.009211
3.54722	0.0126082	0.0014362
3.54723	-0.0066313	-0.0005263
3.54724	0.0129962	-0.0018531
3.54726	-0.0019524	0.0176521
3.54727	-0.04519	0.0184516
3.54728	-0.0422663	0.0105639
3.54729	-0.0249478	0.0089384
3.54731	-0.0214376	-0.003262
3.54732	0.0092812	-0.0787663
3.54733	0.202262	0.0415058
3.54735	-0.118915	0.0262779
3.54736	-0.0560697	-0.0185899
3.54737	0.0355927	0.0769557
3.54738	-0.200629	-0.001042
3.5474	0.0259799	-0.0449913
3.54741	0.121364	-0.0121443
3.54742	0.0159478	-0.0385733
3.54744	0.0826788	0.0300853
3.54745	-0.0657663	-0.0649421
3.54746	0.189673	-0.147541
3.54747	0.32401	0.256885
3.54749	-0.676409	0.237532
3.5475	-0.537997	0.0569466
3.54751	-0.099806	-0.214261
3.54752	0.541811	-0.120829
3.54754	0.273686	-0.0531247
3.54755	0.140669	-0.0627168
3.54756	0.108728	0.154629
3.54758	-0.395135	-0.0085118
3.54759	0.0396173	0.113931
3.5476	-0.312671	0.130483
3.54761	-0.284023	-0.085154
3.54763	0.206302	-0.0851587
3.54764	0.208288	-0.0356343
3.54765	0.1038	0.0446419
3.54767	-0.0895524	-0.0273182
3.54768	0.0623882	-0.0627732
3.54769	0.126003	-0.044976
3.5477	0.13561	-0.0681368
3.54772	0.139585	0.142121
3.54773	-0.376378	0.110261
3.54774	-0.239535	0.0234141
3.54776	-0.0343916	-0.0250988
3.54777	0.0828849	0.0445048
3.54778	-0.142758	0.104769
3.54779	-0.234708	-0.0667315
3.54781	0.192729	-0.100381
3.54782	0.247488	-0.177292
3.54783	0.39885	-0.0654237
3.54784	0.10944	0.113275
3.54786	-0.316612	0.0411403
3.54787	-0.140071	-0.022987
3.54788	0.102335	0.0076045
3.5479	0.0358552	0.0247244
3.54791	-0.021148	0.0107027
3.54792	-0.0621691	0.0435179
3.54793	-0.136671	0.0472531
3.54795	-0.0841281	0.0586301
3.54796	-0.12807	0.0328564
3.54797	-0.0187599	-0.127054
3.54799	0.315224	-0.173226
3.548	0.376148	-0.134718
3.54801	0.325828	-0.0067206
3.54802	0.0103171	0.1297
3.54804	-0.347224	0.135062
3.54805	-0.336745	0.0567585
3.54806	-0.118994	-0.0280485
3.54808	0.039968	-0.0158503
3.54809	0.0371117	-0.0206305
3.5481	0.0729082	-0.0183907
3.54811	0.0683712	-0.0253111
3.54813	0.0456717	0.049719
3.54814	-0.124697	0.033409
3.54815	-0.0607826	-0.10287
3.54816	0.231501	-0.141233
3.54818	0.306814	-0.0715247
3.54819	0.175543	0.0239331
3.5482	-0.0512345	0.136712
3.54822	-0.347206	0.108547
3.54823	-0.263962	0.0055215
3.54824	0.0017629	-0.0197001
3.54825	0.0959554	-0.084195
3.54827	0.250218	-0.061657
3.54828	0.0908844	0.0628525
3.54829	-0.162413	0.062666
3.54831	-0.136523	0.0223243
3.54832	-0.0313815	-0.0326248
3.54833	0.0862	-0.0218586
3.54834	0.0400427	-0.026163
3.54836	0.0679087	-0.0013697
3.54837	-0.0083998	0.0297352
3.54838	-0.0866868	0.030683
3.5484	-0.0750413	-0.0182277
3.54841	0.0581677	-0.0985505
3.54842	0.228432	-0.106055
3.54843	0.213705	0.0418994
3.54845	-0.10326	0.0846931
3.54846	-0.191529	0.0453968
3.54847	-0.0861494	-0.0249842
3.54848	0.0974167	-0.0753965
3.5485	0.182921	0.0155904
3.54851	-0.0877966	0.11437
3.54852	-0.265376	0.0774457
3.54854	-0.183514	0.0053047
3.54855	-0.0224586	-0.0511993
3.54856	0.141437	-0.08882
3.54857	0.239035	-0.0903429
3.54859	0.167771	-0.0312428
3.5486	0.0375721	0.0224045
3.54861	-0.0562346	0.0628573
3.54863	-0.159118	0.0899699
3.54864	-0.202067	0.0382281
3.54865	-0.078699	-0.0189235
3.54866	0.0477908	-0.0193334
3.54868	0.0837317	-0.0380033
3.54869	0.142721	-0.0453168
3.5487	0.13332	-0.0455387
3.54872	0.0982141	-0.0628548
3.54873	0.112617	-0.0075437
3.54874	-0.0169425	0.0719417
3.54875	-0.16836	0.0826739
3.54877	-0.191225	0.059497
3.54878	-0.138849	0.0206955
3.54879	-0.034484	0.0211077
3.5488	-0.0553157	0.0168537
3.54882	-0.0047568	-0.0282045
3.54883	0.0800762	-0.053926
3.54884	0.0952639	-0.0410193
3.54886	0.0742755	0.0007152
3.54887	0.0110012	-0.0212423
3.54888	0.0452293	-0.0631252
3.54889	0.0540918	-0.0064335
3.54891	-0.0063385	0.0299321
3.54892	-0.0555457	0.0389413
3.54893	-0.0666788	0.018633
3.54895	-0.0117191	0.0038124
3.54896	-0.0057154	-0.0075414
3.54897	0.0449208	-0.0192642
3.54898	0.0388038	-0.0063505
3.549	0.0183995	0.0083675
3.54901	-0.0349404	0.0405861
3.54902	-0.0865537	0.0121399
3.54904	0.0071705	-0.0205737
3.54905	0.0489486	0.0181259
3.54906	-0.0413035	0.0096544
3.54907	-0.0269754	0.0058842
3.54909	-0.034536	0.0141594
3.5491	-0.043432	-0.0451979
3.54911	0.122473	-0.047622
3.54912	0.103718	-0.0185421
3.54914	0.0112504	-0.0040694
3.54915	-0.0044104	0.0293483
3.54916	-0.0872466	0.0664249
3.54918	-0.121242	0.0218669
3.54919	-0.0427455	-0.0117268
3.5492	0.0383595	-0.01927
3.54921	0.0824345	-0.0153993
3.54923	0.0328505	0.041285
3.54924	-0.115239	0.0565892
3.54925	-0.0970393	-0.0101306
3.54927	0.05226	-0.112344
3.54928	0.235616	-0.126525
3.54929	0.280146	-0.0280252
3.5493	0.0220336	0.0385367
3.54932	-0.122325	0.0746569
3.54933	-0.1765	0.0596683
3.54934	-0.151204	0.0436105
3.54936	-0.0797419	-0.0034721
3.54937	0.0423499	-0.055738
3.54938	0.133415	-0.0305857
3.54939	0.0388672	0.023116
3.54941	-0.0518849	0.041462
3.54942	-0.0998818	0.031116
3.54943	-0.0599383	-0.027772
3.54944	0.0339433	-0.0543421
3.54946	0.0960568	-0.0115105
3.54947	0.0550237	-0.0167815
3.54948	0.0608737	-0.0106003
3.5495	0.0249217	0.0287303
3.54951	-0.0754778	0.0325754
3.54952	-0.0739377	0.0175347
3.54953	-0.0333555	-0.024322
3.54955	0.0517796	-0.0210434
3.54956	0.075897	-0.033495
3.54957	0.0730206	-0.0049084
3.54959	-0.0014166	0.0482393
3.5496	-0.103406	0.0298176
3.54961	-0.0628661	0.0090737
3.54962	-0.0124439	-0.0241873
3.54964	0.0815948	-0.03718
3.54965	0.0879957	-0.0145076
3.54966	0.0365682	-0.0006384
3.54968	-0.009556	0.024802
3.54969	-0.114208	0.0406204
3.5497	-0.113357	0.0353671
3.54971	-0.0694708	0.0121292
3.54973	-0.0037171	-0.0086525
3.54974	0.0473759	-0.0276866
3.54975	0.0749092	-0.0307571
3.54976	0.0640954	-0.0145518
3.54978	0.0058792	0.0032074
3.54979	-0.0159867	-0.0086607
3.5498	0.0136795	-0.0164802
3.54982	0.0319356	-0.0292896
3.54983	0.0449771	0.0013435
3.54984	-0.0026615	0.0195824
3.54985	-0.0086806	4.42e-05
3.54987	0.0022359	0.01441
3.54988	-0.0402429	0.022617
3.54989	-0.044374	0.0142107
3.54991	-0.0280886	-0.0090035
3.54992	0.0146293	-0.0253622
3.54993	0.0462224	0.0092538
3.54994	-0.0094666	0.0161784
3.54996	-0.0294252	0.0060421
3.54997	-0.0221745	0.0235454
3.54998	-0.041628	0.0112402
3.55	-0.0234417	-0.0036385
3.55001	0.0093659	-0.0148337
3.55002	0.0514678	-0.0290659
3.55003	0.0784385	-0.0222016
3.55005	0.030899	-0.0101001
3.55006	-0.0059131	0.0072036
3.55007	-0.008236	-0.0052123
3.55008	0.0075194	-0.0087358
3.5501	0.0095464	0.0142025
3.55011	-0.0170568	0.0193142
3.55012	-0.0281894	0.0256286
3.55014	-0.0324825	0.020869
3.55015	-0.0232612	0.0098269
3.55016	-0.018588	0.0026877
3.55017	0.000503	-0.0177606
3.55019	0.0276689	-0.029471
3.5502	0.0289055	-0.0131481
3.55021	0.0154359	0.0002338
3.55023	-0.0008097	0.0120545
3.55024	-0.0073733	-0.0014878
3.55025	0.0144329	-0.0151446
3.55026	0.0147483	-0.0070619
3.55028	0.0114972	-0.0016849
3.55029	-0.0003281	-0.0079937
3.5503	0.0069959	-0.0044588
3.55032	0.0411776	0.0005967
3.55033	0.013942	0.0093368
3.55034	-0.0208632	0.0151919
3.55035	-0.0486968	0.007124
3.55037	-0.0383953	0.0063092
3.55038	-0.025736	0.0071997
3.55039	-0.0054691	0.010574
3.5504	-0.01075	0.023116
3.55042	-0.0529758	-0.0044601
3.55043	-0.0152316	-0.0046107
3.55044	0.0083541	-0.0025422
3.55046	0.0377744	-0.0374902
3.55047	0.077802	-0.0483639
3.55048	0.068836	-0.0155722
3.55049	0.0176769	0.0131108
3.55051	-0.0061576	0.0164153
3.55052	-0.0269443	0.02538
3.55053	-0.0467425	0.0200469
3.55055	-0.0437315	-0.0003538
3.55056	-0.0037505	-0.0110111
3.55057	0.0306741	0.0041523
3.55058	0.0137277	0.0095123
3.5506	-0.0131756	0.012675
3.55061	-0.018454	0.0119456
3.55062	-0.019698	-0.0109808
3.55064	0.0072292	-0.0157236
3.55065	0.0218599	0.0014506
3.55066	-0.0064275	0.0110634
3.55067	-0.0207847	0.0083871
3.55069	-0.0053189	0.0009558
3.5507	-0.0051069	0.0098312
3.55071	-0.0116935	-0.0054925
3.55072	0.0144598	-0.0203449
3.55074	0.0319671	-0.018969
3.55075	0.0271297	-0.0083011
3.55076	0.0060775	-0.0014475
3.55078	-0.0135105	0.0035956
3.55079	-0.0135073	0.0017175
3.5508	-0.0017977	-0.0076872
3.55081	0.0103165	0.0042736
3.55083	0.0001096	0.0117158
3.55084	-0.0291608	0.0056238
3.55085	-0.0198678	-0.0016507
3.55087	-0.0075279	0.0013669
3.55088	-0.0014132	-0.0002509
3.55089	0.00678	-0.01325
3.5509	0.0171778	-0.0074802
3.55092	0.0108474	0.0142001
3.55093	-0.0169799	0.0109612
3.55094	-0.0117131	0.0017339
3.55096	0.0056336	-0.0006426
3.55097	0.0047063	-0.0058431
3.55098	0.0188487	-0.0075989
3.55099	0.0082837	0.0019569
3.55101	-0.0024925	0.0088007
3.55102	-0.0118828	-0.0022898
3.55103	0.0007613	-0.0089932
3.55104	0.0052884	0.0093194
3.55106	-0.0056845	0.0085448
3.55107	-0.006909	0.0046527
3.55108	-0.0074212	0.00702
3.5511	-0.0027677	0.0011811
3.55111	-0.0035161	-0.0008671
3.55112	-0.0018411	-0.0015445
3.55113	-0.003771	-0.0003857
3.55115	-0.0017834	-0.0073667
3.55116	0.013559	-0.0053494
3.55117	0.0156853	-0.0091946
3.55119	0.0068677	-0.0068661
3.5512	-0.0057426	0.0029173
3.55121	-0.0199063	0.0081384
3.55122	-0.004738	-0.0001193
3.55124	0.0050807	-0.000434
3.55125	0.0013787	0.0039503
3.55126	-0.0082659	0.0088139
3.55128	-0.0116182	-0.0084898
3.55129	0.0177098	-0.0056052
3.5513	0.0230573	0.0016239
3.55131	0.0057604	0.0007548
3.55133	-0.0020792	-0.0045374
3.55134	-0.0050458	0.0010939
3.55135	-0.0134151	-0.0031011
3.55136	-0.0003355	-0.0025998
3.55138	0.0050387	0.0010682
3.55139	0.00257	0.0003805
3.5514	-0.004971	0.0030767
3.55142	-0.018259	0.0135327
3.55143	-0.022731	0.0136093
3.55144	-0.0148398	-0.0066454
3.55145	0.0172867	-0.0134791
3.55147	0.0234125	0.0092499
3.55148	-0.0072982	0.0078418
3.55149	-0.0089943	-0.0050811
3.55151	-0.0031222	0.0018243
3.55152	-0.0042754	0.0019466
3.55153	0.0083099	-0.0114648
3.55154	0.0198578	-0.0132967
3.55156	0.0218238	0.0030095
3.55157	-0.0025169	-0.0001477
3.55158	-0.0051574	-0.0052859
3.5516	-0.0010145	0.0086195
3.55161	-0.0018248	0.005978
3.55162	-0.0009784	-0.0046854
3.55163	0.0048924	-0.0010701
3.55165	0.0038179	0.0099342
3.55166	-0.0183066	0.0045465
3.55167	-0.0133911	0.0001544
3.55168	-0.011011	0.0128958
3.5517	-0.0243247	0.0073473
3.55171	-0.0113868	-0.0001318
3.55172	-0.002926	0.0017928
3.55174	-0.0018348	-0.006117
3.55175	0.0170872	-0.014989
3.55176	0.0298322	-0.0095871
3.55177	0.0126466	-0.0003719
3.55179	0.0042196	-0.0047229
3.5518	0.0040228	-0.0004757
3.55181	0.0024154	4.1e-06
3.55183	0.0084661	-0.0011914
3.55184	-0.0009636	0.0021766
3.55185	-0.0014803	0.0033696
3.55186	0.0023162	0.0029168
3.55188	-0.0041429	-0.0004168
3.55189	-0.007803	0.0025738
3.5519	-0.0100151	0.0101036
3.55192	-0.0152414	0.0073633
3.55193	-0.0134162	0.0009392
3.55194	-0.0055637	0.0014992
3.55195	-0.0038694	-0.001311
3.55197	0.0084568	0.0019542
3.55198	-0.0074561	0.0099503
3.55199	-0.011248	-0.0062193
3.552	0.006775	-0.0185473
3.55202	0.0234971	-0.0114803
3.55203	0.0203667	-0.0077813
3.55204	0.0122656	-0.007433
3.55206	0.001439	0.0005129
3.55207	-0.0086234	0.0429925
3.55208	-0.0880474	0.269652
3.55209	-0.690523	0.458418
3.55211	-0.838861	0.470901
3.55212	-0.838861	0.372801
3.55213	-0.838861	-0.142786
3.55215	0.455162	-0.506618
3.55216	0.838861	-0.423088
3.55217	0.838861	-0.389296
3.55218	0.838861	-0.27717
3.5522	0.594742	-0.142529
3.55221	0.304413	0.0008912
3.55222	-0.0477901	0.0715882
3.55224	-0.180737	0.158802
3.55225	-0.386441	0.243999
3.55226	-0.537417	0.336082
3.55227	-0.761171	0.46562
3.55229	-0.838861	0.480176
3.5523	-0.838861	0.285164
3.55231	-0.729053	0.15339
3.55232	-0.396503	0.0688467
3.55234	-0.205253	-0.092716
3.55235	0.186641	-0.276297
3.55236	0.5497	-0.385522
3.55238	0.835343	-0.438432
3.55239	0.838861	-0.432812
3.5524	0.838861	-0.343042
3.55241	0.781204	-0.236277
3.55243	0.579777	-0.134429
3.55244	0.352965	-0.0218945
3.55245	0.111006	0.079714
3.55247	-0.096219	0.154247
3.55248	-0.243236	0.215173
3.55249	-0.332609	0.239144
3.5525	-0.359997	0.247956
3.55252	-0.399813	0.218463
3.55253	-0.374757	0.137114
3.55254	-0.276529	0.0081723
3.55256	-0.0955447	-0.112802
3.55257	0.100957	-0.186995
3.55258	0.237114	-0.241571
3.55259	0.331963	-0.267925
3.55261	0.368152	-0.263166
3.55262	0.381865	-0.245366
3.55263	0.398799	-0.205657
3.55264	0.37611	-0.160593
3.55266	0.33745	-0.118918
3.55267	0.305714	-0.0787778
3.55268	0.274605	-0.0332913
3.5527	0.229244	0.0159086
3.55271	0.16722	0.0605307
3.55272	0.108001	0.0924693
3.55273	0.0563885	0.107152
3.55275	0.002126	0.12195
3.55276	-0.0602867	0.10564
3.55277	-0.0888822	0.0619388
3.55279	-0.0675591	0.0454508
3.5528	-0.0762355	0.0334022
3.55281	-0.0976801	0.0097554
3.55282	-0.105518	-0.0027901
3.55284	-0.123511	-0.0189729
3.55285	-0.112694	-0.0550933
3.55286	-0.0895949	-0.0791894
3.55288	-0.0646694	-0.0867975
3.55289	-0.0239463	-0.0884781
3.5529	-3.31e-05	-0.0854404
3.55291	0.0216027	-0.0673004
3.55293	0.0275733	-0.0558065
3.55294	0.0542288	-0.0518616
3.55295	0.0860762	-0.0311742
3.55296	0.0835028	0.0020674
3.55298	0.0644916	0.0257932
3.55299	0.0467173	0.04304
3.553	0.024513	0.0699981
3.55302	-0.011072	0.0974266
3.55303	-0.0454161	0.109769
3.55304	-0.074602	0.117995
3.55305	-0.0998812	0.117683
3.55307	-0.109519	0.100513
3.55308	-0.112501	0.0822303
3.55309	-0.115675	0.0699644
3.55311	-0.124642	0.0622077
3.55312	-0.142417	0.0445223
3.55313	-0.136554	0.0415048
3.55314	-0.127424	0.0341296
3.55316	-0.117087	0.019462
3.55317	-0.0950348	0.0197576
3.55318	-0.0784514	0.0274965
3.5532	-0.0623645	0.0213289
3.55321	-0.0385789	-0.0047435
3.55322	-0.0015169	-0.0243664
3.55323	0.0143134	-0.0451871
3.55325	0.0387918	-0.0745147
3.55326	0.0759564	-0.084349
3.55327	0.0847977	-0.0983434
3.55328	0.0938661	-0.114834
3.5533	0.0986027	-0.107987
3.55331	0.0750173	-0.0861164
3.55332	0.0354454	-0.0751389
3.55334	0.0214134	-0.056258
3.55335	0.0029013	-0.0207438
3.55336	-0.026431	0.010241
3.55337	-0.0519187	0.0376535
3.55339	-0.0699626	0.0753673
3.5534	-0.0917128	0.106585
3.55341	-0.102904	0.118383
3.55343	-0.10119	0.12732
3.55344	-0.092473	0.125969
3.55345	-0.0719453	0.112197
3.55346	-0.0563945	0.106637
3.55348	-0.0533476	0.100391
3.55349	-0.048549	0.081206
3.5535	-0.0341421	0.0531776
3.55352	-0.0208741	0.0412321
3.55353	-0.02104	0.0245968
3.55354	-0.0165164	0.0007147
3.55355	-0.0082849	-0.0146073
3.55357	-0.0071425	-0.0196611
3.55358	-0.011477	-0.0359942
3.55359	0.0052972	-0.0533058
3.5536	0.0196982	-0.0597609
3.55362	0.0271262	-0.0738607
3.55363	0.0412882	-0.0982205
3.55364	0.0509955	-0.0956939
3.55366	0.0428608	-0.0944514
3.55367	0.0305074	-0.0974757
3.55368	0.0293794	-0.0854952
3.55369	0.0183353	-0.059032
3.55371	-0.0099697	-0.0422197
3.55372	-0.0226841	-0.0190167
3.55373	-0.0402862	0.0117174
3.55375	-0.0674168	0.0327387
3.55376	-0.0744384	0.0525553
3.55377	-0.0767459	0.0734271
3.55378	-0.0838045	0.0860798
3.5538	-0.0899578	0.0921456
3.55381	-0.0747079	0.102778
3.55382	-0.0698068	0.106655
3.55384	-0.0549931	0.0809822
3.55385	-0.0185714	0.0751906
3.55386	-0.0170741	0.0721889
3.55387	-0.0171639	0.0458822
3.55389	0.0039425	0.0232427
3.5539	0.0314971	0.0138527
3.55391	0.0377604	0.003815
3.55392	0.0341346	-0.0178077
3.55394	0.0481551	-0.0165161
3.55395	0.0437747	-0.0084026
3.55396	0.0315533	-0.01399
3.55398	0.0286781	-0.0129111
3.55399	0.0314214	-0.0041942
3.554	0.0224256	-0.0148559
3.55401	0.0354084	-0.0376809
3.55403	0.0572997	-0.0360217
3.55404	0.0407668	-0.0440932
3.55405	0.0413065	-0.0677628
3.55407	0.0498619	-0.0773965
3.55408	0.0470867	-0.0869291
3.55409	0.0528165	-0.0995316
3.5541	0.0549761	-0.104837
3.55412	0.0531078	-0.0941609
3.55413	0.0402328	-0.0859941
3.55414	0.0211924	-0.0807367
3.55416	0.0101578	-0.0536652
3.55417	-0.01926	-0.0216724
3.55418	-0.0449651	-0.0074634
3.55419	-0.0456507	0.0117144
3.55421	-0.0447321	0.0321096
3.55422	-0.0421298	0.0489004
3.55423	-0.0478162	0.0603729
3.55424	-0.054604	0.0712678
3.55426	-0.0540213	0.0758063
3.55427	-0.0466259	0.0722444
3.55428	-0.0343708	0.0806427
3.5543	-0.0430648	0.0765314
3.55431	-0.0271643	0.0650381
3.55432	0.0026997	0.0633234
3.55433	0.0067104	0.0617105
3.55435	0.0098088	0.0557237
3.55436	0.0128727	0.0456532
3.55437	0.0235329	0.040491
3.55439	0.0265547	0.0275382
3.5544	0.0377643	0.01802
3.55441	0.0456007	0.0185019
3.55442	0.0361303	0.0059373
3.55444	0.0304274	-0.0068093
3.55445	0.0325167	-0.0070403
3.55446	0.0154411	-0.0146889
3.55448	0.0221045	-0.0346403
3.55449	0.0323055	-0.0373856
3.5545	0.0283053	-0.0392924
3.55451	0.0234925	-0.0681443
3.55453	0.0390722	-0.0852724
3.55454	0.0488026	-0.0886216
3.55455	0.0380104	-0.0915139
3.55456	0.034456	-0.100667
3.55458	0.0349651	-0.0897984
3.55459	0.0127163	-0.074393
3.5546	-0.0085719	-0.0665397
3.55462	-0.0290875	-0.0502099
3.55463	-0.0414127	-0.0235495
3.55464	-0.0606813	-0.0020958
3.55465	-0.0660193	0.0093996
3.55467	-0.0559318	0.0348598
3.55468	-0.0665431	0.0569759
3.55469	-0.0713418	0.0590391
3.55471	-0.0602844	0.0744005
3.55472	-0.0493602	0.0960511
3.55473	-0.0491427	0.0990826
3.55474	-0.0388038	0.0915095
3.55476	-0.0268628	0.0938165
3.55477	-0.0286189	0.0833963
3.55478	-0.0077929	0.0615289
3.5548	0.0115432	0.0606011
3.55481	0.0215732	0.0504324
3.55482	0.0322853	0.0312318
3.55483	0.0332827	0.0203976
3.55485	0.036729	0.0172448
3.55486	0.0357565	-0.0045172
3.55487	0.0602584	-0.0181986
3.55488	0.0682866	-0.0164301
3.5549	0.0589298	-0.0242585
3.55491	0.0527606	-0.0286163
3.55492	0.0464079	-0.029021
3.55494	0.042028	-0.0246647
3.55495	0.0172291	-0.0309937
3.55496	0.0143034	-0.0458532
3.55497	0.0373838	-0.0591632
3.55499	0.0388589	-0.0772504
3.555	0.0500791	-0.0738112
3.55501	0.0223128	-0.0704256

## Sheet: Fig. 4 + Fig. S1c
Whistler trains
Nr	whistler strength	lightning distance (km)	angle from lightning (degree)	WE B GW (nT)	positive/negative lightning
1	weak	2790.9	13.97	0.166667	1
2	weak	2794.1	14.2	0.193916	1
3	medium	2742.4	9.38	0.189394	1
4	weak	3637.9	353.1	0.0798479	1
5	weak	3609.2	353.36	-0.0378788	-1
6	strong	2790.08	13.58	0.30038	1
7	medium	2759.2	13.56	0.192453	1
8	strong	2753.8	9.11	0.155894	1
9	weak	2833.2	13.91	0.135338	1
10	weak	3798	354.2	0.106061	1
11	strong	3568.2	359.98	0.148289	1
12	weak	3994.4	4.38	-0.136364	-1
13	strong	2821.4	13.78	-0.19084	-1
14	weak	3801.94	3.04	-0.0646388	-1
15	weak	2812.96	13.67	-0.129278	-1
16	medium	3495.04	353.18	-0.116981	1
17	weak	3977.5	4.4	-0.126515	-1
18	weak	3801.2	3.398	-0.0606061	-1
19	medium	4057.49	4.14	-0.0566038	-1
20	weak	4052.48	4.125	-0.026616	-1
21	weak	4104.22	4.446	-0.0272727	-1
22	medium	3529.99	353.287	-0.0867925	-1
23	weak	3975.69	4.379	-0.0381679	-1
24	weak	3799.38	3.4	-0.0653992	-1
25	medium	3972.69	4.367	-0.0454545	-1
26	weak	3776.9	3.35	-0.0378788	-1
27	weak	3825.54	2.035	-0.0387833	-1
28	weak	4144.99	4.22	-0.0264151	-1
29	weak	4028.5	5.06	-0.0792453	-1
30	weak	3814.07	5.81	-0.10687	-1
31	strong	2910.27	11.927	0.193916	1
32	weak	2868.12	13.52	-0.0727273	-1
33	medium	2905.05	11.974	0.10566	1
34	medium	3920.4	4.522	-0.0661597	-1
35	weak	3700.7	353.188	0.0549618	1
36	weak	3532.16	353.206	-0.0957854	-1
37	weak	3857.97	2.26	0.0393939	1
38	strong	2822.82	13.155	0.174242	1
39	weak	2748.36	10.626	-0.0763359	-1
40	weak	2747.91	10.6	-0.14717	-1
41	weak	3725.36	353.3	0.114504	-1
42	weak	3835.71	2.328	-0.0454545	-1
43	weak	2748.26	10.588	-0.121547	-1
44	weak	3917.35	4.606	-0.0494297	-1
45	medium	2748.51	10.59	-0.159091	-1
46	weak	3921.4	4.51	-0.0566038	-1
47	weak	2904.61	11.89	0.0536122	1
48	weak	3495.31	359.02	0.0268061	1
49	weak	4184.73	4.163	-0.0381679	-1
50	weak	3912.42	4.83	-0.0251908	-1
51	weak	3922.41	4.465	-0.0418251	-1
52	weak	3905.46	4.54	-0.0219697	-1
53	weak	4069.66	5.337	-0.0273764	-1
54	weak	4035.03	5.047	-0.0494297	-1
55	weak	4018.68	5.178	-0.0566038	-1
56	medium	2826.44	12.08	0.123664	1
57	medium	2762.79	10.972	-0.178707	-1
58	weak	3752.23	353.606	0.0410646	1
59	weak	3916.3	4.199	-0.0305344	-1
60	strong	2832.74	11.972	0.422053	1
61	medium	2762.62	10.95	-0.140684	-1
62	medium	2829.16	11.942	0.206107	1
63	medium	2834.11	11.946	0.224335	1
64	medium	2828.4	11.921	0.136364	1
65	weak	2860.93	12.757	0.120913	1
66	weak	3857.86	3.921	-0.135338	-1
67	medium	2868.66	13.422	-0.2	-1
68	weak	2827.17	11.933	0.0593156	1
69	strong	2939.48	12.022	0.145038	1
70	strong	2829.62	11.91	0.178707	1
71	medium	2943.37	12.023	0.0928302	1
72	weak	3919.73	4.407	-0.0415094	-1
73	weak	2758.53	9.53	-0.0839695	-1
74	weak	2873.24	13.465	-0.0757576	-1
75	weak	3924.83	4.181	-0.0490566	-1
76	weak	4125.89	4.462	-0.0342205	-1
77	medium	2830.55	11.851	0.151515	1
78	medium	2874.59	13.43	-0.149425	-1
79	medium	3860.48	3.869	-0.0943396	-1
80	weak	3923.05	4.363	-0.0312977	-1
81	weak	3991.23	4.31	-0.030303	-1
82	strong	2830.23	11.845	0.247148	1
83	weak	2637.63	8.741	-0.0431818	-1
84	weak	3841.36	3.835	-0.0276923	-1
85	weak	2753.39	9.472	-0.0528302	-1
86	extra strong	931.385	53.995	0.83908	1
87	weak	2743.65	9.314	0.0739623	1
88	weak	3849.72	4.089	-0.0570342	-1
89	weak	4059.07	4.98	-0.0260536	-1
90	medium	2885.77	13.451	-0.181818	-1
91	medium	2747.22	9.308	0.136364	1
92	weak	2885.15	13.424	-0.0467681	-1
93	weak	3529.82	359.92	-0.0641509	-1
94	medium	2886.54	13.389	-0.110266	-1
95	weak	2832.12	11.76	-0.0618321	-1
96	medium	2885.22	13.404	-0.0815094	-1
97	weak	3897.63	359.95	0.0496241	1
98	weak	2884.5	13.399	0.0570342	-1
99	weak	3992.37	4.522	-0.0415094	-1
100	weak	3984.87	4.67	-0.0378788	-1
101	weak	3541.91	359.8	0.0205323	1
102	weak	3867.83	3.74	-0.0874525	-1
103	weak	4063.35	4.765	-0.0258555	-1
104	weak	4051.61	4.744	-0.0113636	-1
105	weak	4086.04	4.417	-0.026616	1
106	weak	3861.41	2.998	-0.0229008	-1
107	weak	4014.74	4.98	-0.0339623	-1
108	strong	935.236	53.79	0.190805	1
109	weak	3869.91	3.699	-0.0363636	-1
110	strong	922.861	53.819	0.103175	1
111	medium	919.258	53.679	0.120395	1
112	weak	3815.06	2.832	-0.0463576	-1
113	extra strong	928.117	53.605	0.464452	1
114	medium	2753.28	8.849	0.177632	1
115	extra strong	905.759	53.082	0.508306	1
116	extra strong	915.642	53.214	0.228	1
117	extra strong	913.833	53.367	0.468874	1
118	extra strong	916.251	53.056	0.259136	1
119	strong	1126.92	52.7	0.121053	1
120	weak	2752.22	8.809	0.124092	1
121	extra strong	953.878	51.743	0.827815	1
122	extra strong	1136.81	50.999	-0.835526	-1
123	extra strong	952.77	51.645	0.853333	1
124	extra strong	1132.43	50.825	-0.834983	-1
125	extra strong	970.713	51.029	0.609272	1
126	extra strong	1130.74	50.809	-0.768977	-1
127	extra strong	1126.26	50.713	-0.828383	-1
128	extra strong	1122.49	50.53	-0.788079	-1
129	extra strong	1121.03	50.514	-0.710526	-1
130	extra strong	1115.18	50.355	-0.787375	-0.787375
131	extra strong	1039.64	49.621	0.836601	1
132	strong	1045.55	48.881	0.313531	1
133	weak	1040.24	48.968	0.0432343	1
134	medium	1097.42	48.934	0.0933775	1
135	medium	3040.48	10.455	0.104636	1

## Sheet: Fig. 5a
Whistler trains
Nr	lightning hour	lightning min	lightning sec	lightning distance (km)	angle from lightning (degree)	WE B GW (nT)
1	1	28	24.3116	2790.9	13.97	0.166667
2	1	31	12.8863	2794.1	14.2	0.193916
3	1	38	39.6017	2742.4	9.38	0.189394
4	2	16	38.2362	3637.9	353.1	0.0798479
5	2	48	33.9544	3609.2	353.36	-0.0378788
6	2	52	35.5489	2790.08	13.58	0.30038
7	2	54	33.9919	2759.2	13.56	0.192453
8	3	21	56.8956	2753.8	9.11	0.155894
9	3	30	7.92842	2833.2	13.91	0.135338
10	3	32	54.7449	3798	354.2	0.106061
11	3	37	5.94425	3568.2	359.98	0.148289
12	3	45	34.5167	3994.4	4.38	-0.136364
13	3	50	51.7149	2821.4	13.78	-0.19084
14	3	53	16.4941	3801.94	3.04	-0.0646388
15	3	55	37.0591	2812.96	13.67	-0.129278
16	4	5	3.2382	3495.04	353.18	-0.116981
17	4	24	24.3857	3977.5	4.4	-0.126515
18	4	26	37.4255	3801.2	3.398	-0.0606061
19	4	27	10.585	4057.49	4.14	-0.0566038
20	4	28	28.4551	4052.48	4.125	-0.026616
21	4	28	57.3143	4104.22	4.446	-0.0272727
22	4	29	44.9599	3529.99	353.287	-0.0867925
23	4	30	17.3051	3975.69	4.379	-0.0381679
24	4	31	6.48688	3799.38	3.4	-0.0653992
25	4	32	46.117	3972.69	4.367	-0.0454545
26	4	35	29.876	3776.9	3.35	-0.0378788
27	4	36	29.5461	3825.54	2.035	-0.0387833
28	4	43	3.39113	4144.99	4.22	-0.0264151
29	4	44	16.5617	4028.5	5.06	-0.0792453
30	4	49	47.722	3814.07	5.81	-0.10687
31	4	51	57.222	2910.27	11.927	0.193916
32	4	53	17.3859	2868.12	13.52	-0.0727273
33	4	54	33.6948	2905.05	11.974	0.10566
34	4	55	41.6931	3920.4	4.522	-0.0661597
35	4	57	24.9012	3700.7	353.188	0.0549618
36	4	58	5.01085	3532.16	353.206	-0.0957854
37	4	58	30.3069	3857.97	2.26	0.0393939
38	4	59	27.9698	2822.82	13.155	0.174242
39	5	1	26.6362	2748.36	10.626	-0.0763359
40	5	3	46.5637	2747.91	10.6	-0.14717
41	5	3	52.8203	3725.36	353.3	0.114504
42	5	5	20.2797	3835.71	2.328	-0.0454545
43	5	5	40.0853	2748.26	10.588	-0.121547
44	5	6	14.0158	3917.35	4.606	-0.0494297
45	5	7	36.566	2748.51	10.59	-0.159091
46	5	8	29.895	3921.4	4.51	-0.0566038
47	5	9	34.9803	2904.61	11.89	0.0536122
48	5	9	50.7832	3495.31	359.02	0.0268061
49	5	10	16.2841	4184.73	4.163	-0.0381679
50	5	11	14.4901	3912.42	4.83	-0.0251908
51	5	13	16.5782	3922.41	4.465	-0.0418251
52	5	14	43.7748	3905.46	4.54	-0.0219697
53	5	15	16.6105	4069.66	5.337	-0.0273764
54	5	16	4.46221	4035.03	5.047	-0.0494297
55	5	16	24.5555	4018.68	5.178	-0.0566038
56	5	17	15.676	2826.44	12.08	0.123664
57	5	17	41.9815	2762.79	10.972	-0.178707
58	5	18	8.2627	3752.23	353.606	0.0410646
59	5	18	35.0684	3916.3	4.199	-0.0305344
60	5	20	21.057	2832.74	11.972	0.422053
61	5	21	1.1581	2762.62	10.95	-0.140684
62	5	22	49.3925	2829.16	11.942	0.206107
63	5	24	38.5957	2834.11	11.946	0.224335
64	5	25	55.0994	2828.4	11.921	0.136364
65	5	26	21.8431	2860.93	12.757	0.120913
66	5	27	22.0148	3857.86	3.921	-0.135338
67	5	28	26.7381	2868.66	13.422	-0.2
68	5	29	11.0085	2827.17	11.933	0.0593156
69	5	30	15.1316	2939.48	12.022	0.145038
70	5	30	40.6192	2829.62	11.91	0.178707
71	5	31	38.9059	2943.37	12.023	0.0928302
72	5	31	56.9967	3919.73	4.407	-0.0415094
73	5	32	48.2321	2758.53	9.53	-0.0839695
74	5	33	34.8829	2873.24	13.465	-0.0757576
75	5	34	7.42536	3924.83	4.181	-0.0490566
76	5	34	35.7778	4125.89	4.462	-0.0342205
77	5	35	47.5524	2830.55	11.851	0.151515
78	5	37	28.8745	2874.59	13.43	-0.149425
79	5	38	20.4737	3860.48	3.869	-0.0943396
80	5	39	46.0822	3923.05	4.363	-0.0312977
81	5	40	1.82783	3991.23	4.31	-0.030303
82	5	40	39.2976	2830.23	11.845	0.247148
83	5	42	30.7426	2637.63	8.741	-0.0431818
84	5	42	50.676	3841.36	3.835	-0.0276923
85	5	44	12.7722	2753.39	9.472	-0.0528302
86	5	44	58.7385	931.385	53.995	0.83908
87	5	45	55.2202	2743.65	9.314	0.0739623
88	5	46	52.5901	3849.72	4.089	-0.0570342
89	5	48	1.45663	4059.07	4.98	-0.0260536
90	5	49	28.5322	2885.77	13.451	-0.181818
91	5	50	23.4052	2747.22	9.308	0.136364
92	5	53	12.533	2885.15	13.424	-0.0467681
93	5	55	7.75092	3529.82	359.92	-0.0641509
94	5	55	25.2769	2886.54	13.389	-0.110266
95	5	56	32.5124	2832.12	11.76	-0.0618321
96	5	57	43.4561	2885.22	13.404	-0.0815094
97	5	58	55.9685	3897.63	359.95	0.0496241
98	5	59	19.1624	2884.5	13.399	0.0570342
99	5	59	50.2212	3992.37	4.522	-0.0415094
100	6	2	54.3351	3984.87	4.67	-0.0378788
101	6	3	13.1807	3541.91	359.8	0.0205323
102	6	3	24.3036	3867.83	3.74	-0.0874525
103	6	6	35.4304	4063.35	4.765	-0.0258555
104	6	7	31.6188	4051.61	4.744	-0.0113636
105	6	8	4.13373	4086.04	4.417	-0.026616
106	6	12	11.6238	3861.41	2.998	-0.0229008
107	6	12	16.5003	4014.74	4.98	-0.0339623
108	6	13	34.8427	935.236	53.79	0.190805
109	6	15	14.8171	3869.91	3.699	-0.0363636
110	6	16	29.3756	922.861	53.819	0.103175
111	6	18	30.8879	919.258	53.679	0.120395
112	6	20	12.3257	3815.06	2.832	-0.0463576
113	6	26	56.649	928.117	53.605	0.464452
114	6	36	28.4263	2753.28	8.849	0.177632
115	6	37	19.1142	905.759	53.082	0.508306
116	6	39	34.4618	915.642	53.214	0.228
117	6	42	3.54886	913.833	53.367	0.468874
118	6	45	0.237802	916.251	53.056	0.259136
119	6	56	21.432	1126.92	52.7	0.121053
120	7	12	18.7795	2752.22	8.809	0.124092
121	7	38	1.99473	953.878	51.743	0.827815
122	7	40	55.9272	1136.81	50.999	-0.835526
123	7	43	41.2441	952.77	51.645	0.853333
124	7	44	23.1436	1132.43	50.825	-0.834983
125	7	48	5.196	970.713	51.029	0.609272
126	7	48	24.7558	1130.74	50.809	-0.768977
127	7	52	30.2029	1126.26	50.713	-0.828383
128	7	54	52.6708	1122.49	50.53	-0.788079
129	7	58	39.1298	1121.03	50.514	-0.710526
130	8	2	30.7965	1115.18	50.355	-0.787375
131	8	28	8.46017	1039.64	49.621	0.836601
132	8	37	5.51649	1045.55	48.881	0.313531
133	8	43	7.68408	1040.24	48.968	0.0432343
134	8	47	7.23467	1097.42	48.934	0.0933775
135	9	4	37.3318	3040.48	10.455	0.104636

## Sheet: Fig. 5b
consolidated lightning list
Hour	Min	Seconds
0	0	5.79899
0	0	6.10402
0	0	7.25
0	0	7.25
0	0	50.5498
0	0	52.8959
0	0	57.7418
0	1	36.4462
0	1	36.4739
0	1	36.5131
0	1	50.165
0	2	25.6211
0	2	30.8872
0	3	31.5961
0	3	31.5961
0	4	51.7868
0	4	57.6145
0	4	57.6404
0	5	45.6562
0	5	51.9889
0	5	52.0192
0	5	52.5952
0	5	54.1194
0	5	54.1194
0	5	54.4553
0	5	54.4715
0	5	56.364
0	5	56.548
0	6	29.0052
0	6	34.272
0	6	34.2972
0	7	12.5436
0	7	12.6696
0	7	29.1036
0	7	36.7464
0	7	36.7464
0	7	36.7716
0	7	38.5104
0	7	48.7416
0	7	56.2476
0	8	32.946
0	8	32.946
0	8	33.2412
0	8	33.2808
0	8	33.3024
0	8	33.3168
0	8	33.4284
0	8	33.7704
0	8	47.1588
0	9	0.594
0	9	0.6372
0	9	0.6372
0	9	17.9856
0	10	3.3852
0	10	3.3852
0	10	3.3852
0	10	21.0432
0	10	21.0432
0	10	21.1872
0	10	24.42
0	10	24.4812
0	10	24.5172
0	10	51.582
0	10	55.4772
0	11	16.3608
0	11	16.3608
0	11	32.9352
0	11	41.5068
0	12	28.6668
0	13	1.6464
0	13	14.1168
0	13	14.1564
0	13	14.4408
0	13	19.9164
0	13	48.3024
0	13	48.3024
0	13	48.3816
0	13	53.0184
0	13	53.0184
0	13	53.2848
0	13	59.9448
0	14	45.1716
0	15	27.45
0	15	27.45
0	15	27.504
0	15	29.4732
0	15	29.4732
0	16	1.5852
0	16	1.6248
0	16	1.6536
0	16	1.7616
0	16	2.0352
0	16	2.2152
0	16	10.722
0	16	22.6344
0	16	28.1316
0	17	4.6392
0	17	24.8532
0	17	24.8532
0	17	24.8676
0	17	24.8676
0	17	39.3108
0	17	39.3288
0	18	33.4008
0	20	1.9428
0	20	2.3208
0	20	5.676
0	20	5.7984
0	20	12.66
0	20	12.66
0	20	13.2288
0	20	30.7284
0	21	12.0024
0	21	12.0024
0	21	19.8648
0	21	51.6492
0	21	51.6492
0	21	51.6816
0	21	51.6816
0	21	55.422
0	21	55.44
0	21	55.4688
0	23	9.186
0	23	9.186
0	23	41.1432
0	23	41.3952
0	23	43.386
0	23	54.5928
0	23	54.6108
0	23	54.6324
0	25	4.6884
0	25	43.9608
0	25	43.9644
0	26	19.2912
0	26	45.582
0	26	45.5964
0	26	53.0592
0	27	25.974
0	28	7.3704
0	28	25.8132
0	28	40.1628
0	28	40.1628
0	28	40.1736
0	28	45.7572
0	28	45.7644
0	28	45.966
0	28	45.9768
0	28	58.2312
0	29	4.6284
0	29	4.6284
0	29	4.6464
0	29	4.6464
0	29	4.6572
0	29	24.0396
0	29	24.0396
0	29	30.1992
0	29	30.1992
0	29	30.1992
0	30	7.9956
0	31	4.0692
0	31	53.2344
0	32	20.7744
0	32	28.41
0	32	49.6896
0	32	49.6896
0	32	53.6604
0	32	58.2216
0	32	58.2288
0	32	58.3728
0	33	17.5536
0	33	17.5608
0	33	17.622
0	33	48.5496
0	33	49.9824
0	33	50.3748
0	34	8.0184
0	34	57.3276
0	35	8.3688
0	36	23.4216
0	37	41.6352
0	37	52.7556
0	37	55.8768
0	37	55.902
0	38	0.8268
0	38	0.8268
0	38	1.122
0	38	1.1364
0	38	6.756
0	38	22.6176
0	38	23.1504
0	38	23.172
0	38	23.5572
0	38	23.5716
0	38	43.602
0	38	56.8284
0	39	29.0664
0	39	29.0916
0	39	49.356
0	39	49.3704
0	39	49.3704
0	39	49.3848
0	39	54.1764
0	40	35.8752
0	40	42.87
0	41	11.5476
0	41	11.6052
0	41	11.6052
0	41	43.3788
0	42	27.4464
0	42	27.4968
0	42	27.5148
0	42	28.9332
0	42	28.9332
0	42	38.5128
0	42	38.5128
0	42	45.6156
0	43	6.4884
0	43	6.51
0	43	6.528
0	43	19.6356
0	43	24.7836
0	44	0.9204
0	44	11.7384
0	44	11.7384
0	44	11.7384
0	44	43.188
0	44	43.3428
0	44	43.3428
0	46	25.2552
0	46	34.5324
0	47	1.8744
0	47	12.192
0	47	32.73
0	47	52.9224
0	47	55.3128
0	48	21.6108
0	48	21.6108
0	48	24.912
0	48	25.3764
0	48	37.1628
0	48	39.636
0	48	45.7668
0	48	45.7668
0	49	3.9036
0	50	17.3976
0	50	39.9408
0	51	8.6544
0	51	8.6544
0	51	8.6688
0	51	8.6688
0	51	8.6796
0	51	23.0652
0	51	29.016
0	51	50.6448
0	51	51.0372
0	51	51.138
0	51	51.1776
0	51	51.192
0	51	51.2316
0	52	0.9948
0	52	0.9948
0	52	7.1184
0	52	7.1328
0	53	7.386
0	53	30.2208
0	53	39.84
0	53	39.8616
0	53	49.2864
0	54	27.1404
0	54	27.1584
0	54	27.1692
0	55	4.9512
0	55	4.9944
0	55	8.1264
0	55	8.1444
0	55	8.1624
0	55	9.5088
0	55	11.5428
0	55	17.688
0	55	17.688
0	55	17.724
0	55	17.742
0	55	25.698
0	55	25.698
0	55	40.3608
0	55	47.6364
0	55	47.6508
0	55	47.6508
0	55	48.7092
0	55	48.7236
0	55	48.7488
0	55	48.7884
0	55	48.9252
0	55	49.4112
0	56	36.3264
0	56	36.3732
0	56	42.7416
0	56	42.7416
0	56	42.8352
0	56	42.8712
0	56	42.8712
0	56	52.7388
0	57	9.324
0	57	9.324
0	57	53.9244
0	58	8.7744
0	58	26.2524
0	58	26.292
0	58	26.3388
0	58	26.436
0	58	27.1056
0	58	45.57
0	58	45.57
0	59	52.5048
0	59	52.6416
0	59	52.9044
0	59	53.1204
0	59	53.1204
1	0	1.152
1	0	43.272
1	0	57.852
1	1	41.88
1	1	41.88
1	1	43.536
1	1	43.536
1	1	43.608
1	1	52.644
1	3	50.364
1	4	43.068
1	5	2.832
1	5	10.968
1	6	16.848
1	6	32.472
1	6	32.508
1	7	32.556
1	7	37.236
1	8	29.976
1	8	34.728
1	8	34.728
1	8	44.844
1	8	44.88
1	9	23.688
1	9	29.124
1	9	36.684
1	9	36.9
1	10	5.34
1	10	22.764
1	10	22.8
1	10	32.268
1	10	33.996
1	10	37.776
1	10	54.12
1	10	54.408
1	11	12.408
1	11	24.252
1	11	24.252
1	11	34.8
1	11	59.244
1	11	59.244
1	12	18.684
1	12	49.5
1	13	4.836
1	13	4.836
1	13	37.308
1	13	37.596
1	13	56.424
1	13	56.424
1	14	3.48
1	14	3.516
1	14	30.516
1	15	5.148
1	15	5.4
1	15	12.852
1	15	12.96
1	15	18.18
1	15	18.18
1	16	1.92
1	16	2.064
1	16	2.064
1	16	51.348
1	16	51.564
1	16	52.932
1	16	52.932
1	16	53.076
1	16	56.568
1	16	56.568
1	17	32.352
1	17	32.352
1	17	54.384
1	17	54.42
1	18	44.928
1	18	44.928
1	19	9.048
1	19	11.856
1	19	11.892
1	19	15.42
1	19	30.504
1	19	30.504
1	19	52.356
1	19	55.632
1	20	8.844
1	20	58.02
1	20	58.056
1	20	58.056
1	21	6.66
1	21	33.84
1	21	57.564
1	22	12.576
1	22	12.576
1	22	12.576
1	23	14.136
1	23	14.172
1	24	0.9
1	24	20.628
1	24	40.392
1	25	8.58
1	25	8.58
1	25	17.112
1	25	18.012
1	25	18.012
1	25	18.048
1	25	18.084
1	25	18.084
1	25	45.84
1	25	46.2
1	25	46.272
1	26	28.896
1	28	0.372
1	28	2.784
1	28	2.82
1	28	22.98
1	28	23.016
1	28	24.312
1	28	24.312
1	28	24.312
1	28	24.492
1	29	22.56
1	29	26.232
1	29	26.34
1	29	26.34
1	29	26.34
1	29	46.14
1	30	7.632
1	30	32.4
1	30	43.74
1	30	43.74
1	31	12.9
1	31	47.208
1	31	47.208
1	31	47.784
1	32	24.612
1	32	36.348
1	32	36.456
1	32	50.964
1	32	50.964
1	34	8.22
1	34	52.068
1	35	8.232
1	35	8.232
1	35	31.668
1	35	31.704
1	35	35.34
1	35	35.34
1	35	35.592
1	36	5.976
1	36	5.976
1	36	5.976
1	36	13.248
1	36	13.248
1	36	13.32
1	36	13.356
1	36	16.524
1	36	16.596
1	36	58.86
1	37	24.168
1	37	24.168
1	37	24.204
1	37	24.204
1	37	24.492
1	37	42.24
1	38	2.004
1	38	2.04
1	38	2.04
1	38	11.22
1	38	14.172
1	38	24.936
1	38	29.436
1	38	39.588
1	38	39.588
1	39	17.532
1	39	17.604
1	39	17.676
1	39	26.172
1	39	30.276
1	39	34.02
1	39	34.02
1	39	34.02
1	39	37.512
1	39	37.728
1	39	54.684
1	40	28.704
1	40	28.704
1	40	38.64
1	40	38.676
1	40	38.712
1	40	38.712
1	40	38.892
1	40	48.936
1	40	48.936
1	40	56.532
1	41	8.772
1	41	9.096
1	41	9.132
1	41	9.168
1	41	33.648
1	41	33.828
1	41	40.236
1	41	40.344
1	41	40.884
1	41	59.388
1	42	3.564
1	42	43.308
1	42	43.344
1	42	50.076
1	42	50.292
1	43	4.296
1	43	4.296
1	43	18.336
1	43	19.74
1	43	38.064
1	43	38.064
1	43	41.844
1	43	41.844
1	43	48.324
1	43	54.516
1	43	54.516
1	43	56.892
1	44	22.596
1	44	22.632
1	44	22.632
1	44	31.776
1	44	31.776
1	45	8.352
1	45	8.388
1	45	17.496
1	45	39.132
1	45	39.204
1	45	44.388
1	46	5.556
1	46	5.592
1	46	12.396
1	46	38.748
1	46	38.784
1	47	3.66
1	47	3.768
1	47	6.972
1	47	8.484
1	47	8.484
1	47	8.484
1	48	5.904
1	48	5.904
1	48	10.044
1	48	36.684
1	48	36.72
1	48	36.756
1	49	5.556
1	49	5.556
1	49	5.592
1	49	5.592
1	49	5.628
1	49	6.744
1	49	15.888
1	49	15.888
1	49	15.924
1	49	28.632
1	49	28.632
1	49	28.848
1	49	28.848
1	49	58.8
1	49	58.8
1	49	58.8
1	50	2.256
1	50	7.98
1	50	7.98
1	50	11.364
1	50	11.364
1	50	19.284
1	50	19.284
1	50	27.096
1	50	27.132
1	50	33.972
1	50	33.972
1	50	34.008
1	50	34.008
1	50	34.008
1	50	36.168
1	51	13.104
1	52	0.912
1	52	1.056
1	52	2.784
1	52	50.772
1	53	26.916
1	53	33.936
1	54	11.988
1	54	19.08
1	54	47.448
1	54	47.484
1	54	53.856
1	55	12.36
1	55	34.968
1	56	5.028
1	56	33.252
1	56	41.928
1	56	47.148
1	56	53.232
1	57	23.112
1	57	47.988
1	57	59.256
1	57	59.292
1	57	59.292
1	58	7.104
1	58	9.588
1	58	9.624
1	58	10.02
1	58	10.056
1	58	10.056
1	58	10.092
1	58	10.128
1	58	10.128
1	58	29.604
1	58	29.604
1	58	29.676
1	58	34.824
1	58	35.148
1	59	22.992
1	59	50.136
1	59	50.172
2	0	15.84
2	0	24.624
2	0	45.468
2	1	2.46
2	2	4.056
2	2	4.308
2	2	18.528
2	2	33.612
2	2	33.612
2	3	4.68
2	3	9.108
2	3	9.36
2	3	9.36
2	3	9.396
2	4	36.228
2	4	36.228
2	5	0.924
2	5	1.068
2	5	3.48
2	5	42.9
2	5	42.9
2	5	42.9
2	5	42.9
2	5	52.764
2	6	3.276
2	6	3.276
2	6	38.16
2	7	4.404
2	7	10.524
2	7	10.524
2	7	10.524
2	7	19.056
2	7	19.056
2	7	42.492
2	7	53.04
2	7	53.076
2	8	10.968
2	8	26.736
2	8	33.468
2	8	33.468
2	8	34.836
2	8	34.872
2	8	34.908
2	8	46.392
2	9	4.248
2	9	22.86
2	9	38.268
2	9	38.268
2	9	50.22
2	9	50.22
2	9	50.256
2	9	50.292
2	9	50.328
2	10	0.012
2	10	0.228
2	10	26.508
2	10	26.508
2	10	26.508
2	10	53.22
2	11	2.076
2	11	2.364
2	11	2.652
2	11	22.848
2	12	1.08
2	12	1.08
2	12	1.116
2	12	9.972
2	12	10.044
2	12	29.916
2	12	47.34
2	12	53.136
2	12	53.388
2	12	55.872
2	12	58.644
2	12	58.68
2	12	58.752
2	13	9.336
2	13	9.336
2	13	9.372
2	13	36.696
2	13	52.572
2	13	52.608
2	14	1.428
2	14	1.5
2	14	2.616
2	14	4.308
2	14	4.416
2	14	6.108
2	14	12.768
2	14	12.804
2	14	21.804
2	14	21.804
2	14	29.364
2	14	29.4
2	15	8.604
2	15	8.64
2	15	20.916
2	15	26.172
2	15	26.172
2	15	26.316
2	15	26.388
2	15	30.312
2	15	30.312
2	15	30.312
2	15	30.78
2	15	35.352
2	15	35.352
2	15	35.352
2	15	39.348
2	15	39.384
2	16	0.876
2	16	0.876
2	16	0.876
2	16	6.708
2	16	8.544
2	16	28.128
2	16	38.244
2	16	45.48
2	16	45.516
2	16	45.516
2	16	50.88
2	16	50.88
2	17	30.48
2	17	30.48
2	17	52.26
2	18	12.384
2	18	16.56
2	18	16.56
2	18	16.56
2	18	16.596
2	18	16.632
2	18	16.632
2	18	24.768
2	18	29.916
2	18	46.224
2	19	2.46
2	19	2.46
2	19	2.496
2	19	16.032
2	19	22.332
2	19	22.332
2	19	22.908
2	19	31.224
2	19	31.224
2	19	31.26
2	19	31.26
2	19	43.86
2	19	43.86
2	19	43.932
2	19	45.228
2	19	48.864
2	19	48.864
2	20	11.544
2	20	11.544
2	20	11.616
2	20	39.3
2	20	39.3
2	20	39.336
2	20	57.048
2	20	57.048
2	21	5.328
2	21	15.336
2	21	15.372
2	21	16.056
2	21	25.416
2	21	25.416
2	21	39.24
2	21	43.488
2	21	56.448
2	22	5.016
2	22	5.052
2	22	32.016
2	22	34.104
2	22	34.104
2	22	34.32
2	22	52.32
2	23	49.812
2	24	0.72
2	24	24.948
2	24	24.948
2	24	27.36
2	24	27.36
2	25	4.188
2	25	4.836
2	25	5.304
2	25	5.592
2	25	5.592
2	25	31.548
2	25	34.14
2	25	47.388
2	25	47.388
2	25	47.388
2	25	47.424
2	25	47.424
2	26	25.98
2	27	0.072
2	27	0.072
2	27	21.6
2	27	21.96
2	27	26.856
2	27	26.856
2	27	28.296
2	28	21.648
2	28	21.648
2	29	8.34
2	29	8.34
2	29	8.376
2	29	16.476
2	29	18.924
2	30	3.384
2	30	3.384
2	30	7.524
2	30	7.524
2	30	12.312
2	30	39.024
2	30	40.644
2	30	40.644
2	30	40.68
2	31	12.648
2	31	12.648
2	31	35.328
2	31	35.328
2	31	35.364
2	31	35.364
2	32	0.78
2	32	0.816
2	32	0.816
2	32	0.96
2	32	0.996
2	32	1.032
2	32	4.164
2	32	4.884
2	32	4.884
2	32	6.36
2	32	16.764
2	32	31.704
2	32	31.704
2	32	31.704
2	32	31.704
2	32	33.504
2	32	51.036
2	33	7.416
2	33	7.416
2	33	12.384
2	33	12.384
2	33	12.384
2	33	16.704
2	33	29.844
2	33	29.844
2	33	33.228
2	33	33.228
2	33	33.336
2	33	46.764
2	33	46.764
2	33	46.8
2	33	48.42
2	33	58.212
2	33	58.212
2	34	1.92
2	34	32.016
2	35	3.948
2	35	3.948
2	35	4.02
2	35	19.716
2	35	19.788
2	35	19.86
2	35	20.94
2	35	20.94
2	35	35.412
2	35	36.384
2	35	36.384
2	35	42.504
2	35	42.504
2	35	42.54
2	35	44.736
2	35	44.736
2	35	44.772
2	35	44.808
2	36	22.176
2	36	30.42
2	36	40.392
2	36	40.392
2	36	41.112
2	36	42.156
2	37	24.384
2	37	24.384
2	37	24.42
2	37	24.42
2	37	24.456
2	37	25.428
2	37	25.824
2	38	18.204
2	38	18.24
2	38	18.276
2	38	23.28
2	38	23.28
2	38	23.316
2	38	49.452
2	38	49.452
2	38	49.452
2	38	49.452
2	38	52.008
2	38	52.548
2	38	52.656
2	38	52.656
2	39	15.876
2	39	40.644
2	40	8.688
2	40	8.688
2	40	8.724
2	40	44.58
2	40	44.724
2	40	44.724
2	41	14.532
2	41	15.072
2	41	15.108
2	41	15.108
2	41	15.18
2	41	15.18
2	41	18.708
2	41	40.272
2	42	2.124
2	42	2.196
2	42	2.772
2	42	2.772
2	42	9
2	42	9
2	42	9.036
2	42	11.232
2	42	34.812
2	42	34.848
2	43	0.768
2	43	26.364
2	43	26.4
2	43	31.512
2	43	31.512
2	43	36.696
2	43	40.476
2	44	18.42
2	44	18.744
2	44	39.768
2	44	39.768
2	44	39.768
2	44	48.084
2	45	4.896
2	45	5.004
2	45	21.852
2	45	21.852
2	45	22.14
2	45	54.288
2	46	5.808
2	46	5.808
2	46	20.496
2	46	20.496
2	46	44.724
2	46	44.724
2	47	41.28
2	47	41.28
2	47	42.108
2	47	42.108
2	47	51.612
2	47	51.612
2	48	29.808
2	48	33.948
2	48	43.452
2	48	43.92
2	48	43.92
2	49	20.82
2	49	21.504
2	49	26.904
2	49	26.904
2	49	46.632
2	49	46.632
2	50	9.204
2	50	9.24
2	50	9.384
2	50	13.632
2	50	13.884
2	50	38.616
2	51	43.92
2	52	9.48
2	52	9.48
2	52	9.516
2	52	12.144
2	52	12.144
2	52	33.744
2	52	33.744
2	52	33.78
2	52	33.816
2	52	35.544
2	52	35.76
2	52	35.796
2	52	35.868
2	53	1.212
2	53	1.212
2	53	1.212
2	53	1.212
2	53	1.248
2	53	22.2
2	53	37.248
2	53	37.284
2	53	37.572
2	53	42.036
2	53	49.128
2	53	49.164
2	54	33.984
2	54	37.476
2	54	37.476
2	54	37.476
2	55	4.332
2	55	8.868
2	55	8.868
2	55	15.06
2	56	14.64
2	56	14.64
2	56	18.78
2	56	18.78
2	56	30.228
2	56	41.892
2	56	52.764
2	57	26.568
2	57	27.972
2	58	6.888
2	58	6.96
2	58	16.716
2	58	26.076
2	58	26.076
2	58	26.112
2	58	26.544
2	58	26.544
2	58	26.724
2	59	1.824
2	59	23.424
2	59	23.424
2	59	23.424
2	59	23.496
2	59	23.532
2	59	23.532
2	59	23.532
2	59	23.64
2	59	43.368
2	59	43.404
2	59	43.404
2	59	50.352
2	59	50.604
2	59	50.676
3	0	12.6
3	0	12.6
3	0	26.28
3	0	34.992
3	0	34.992
3	0	35.244
3	1	36.516
3	1	36.588
3	1	42.708
3	1	42.708
3	1	45.912
3	1	47.532
3	1	47.532
3	1	47.856
3	1	47.856
3	1	59.88
3	2	21.156
3	2	25.044
3	2	25.044
3	2	56.904
3	2	57.876
3	2	57.876
3	2	57.876
3	2	58.812
3	2	58.812
3	3	9.252
3	3	10.836
3	3	13.968
3	3	13.968
3	3	46.62
3	3	46.62
3	4	5.88
3	4	11.208
3	4	17.76
3	4	21
3	4	21
3	4	27.372
3	4	27.408
3	4	28.884
3	4	56.964
3	5	30.732
3	5	39.948
3	5	51.18
3	5	54.204
3	5	54.24
3	6	30.672
3	6	30.672
3	6	39.528
3	6	40.356
3	6	44.64
3	6	44.676
3	6	44.712
3	6	50.148
3	7	22.224
3	7	32.628
3	7	36.264
3	7	45.264
3	7	52.716
3	7	52.716
3	8	10.068
3	8	10.068
3	8	10.14
3	8	46.86
3	9	4.356
3	9	5.436
3	9	49.608
3	9	49.644
3	10	21.972
3	10	21.972
3	10	52.104
3	10	54.912
3	10	54.912
3	11	6.864
3	11	6.864
3	11	6.972
3	11	20.688
3	11	20.688
3	11	32.136
3	12	10.152
3	12	10.152
3	12	32.112
3	12	53.568
3	13	3.144
3	13	28.92
3	13	51.924
3	13	51.96
3	14	18.888
3	14	19.14
3	14	22.668
3	14	22.668
3	14	32.856
3	15	12.96
3	15	12.96
3	15	13.032
3	15	19.008
3	15	23.112
3	15	23.112
3	15	23.148
3	15	34.848
3	15	44.172
3	15	44.208
3	16	10.452
3	16	29.244
3	16	29.244
3	16	37.92
3	16	37.956
3	16	47.28
3	16	50.556
3	16	50.556
3	16	50.628
3	17	9.312
3	17	9.312
3	17	33.18
3	18	24.048
3	18	24.048
3	18	26.388
3	18	26.424
3	18	31.14
3	18	31.14
3	18	33.012
3	18	33.012
3	18	36
3	18	36.072
3	18	36.288
3	18	36.756
3	18	45.612
3	18	45.612
3	18	45.612
3	19	18.912
3	19	18.912
3	19	18.948
3	19	18.948
3	19	18.984
3	19	28.488
3	19	38.82
3	19	38.82
3	20	8.808
3	20	30.192
3	20	30.192
3	20	30.192
3	20	30.264
3	20	51.144
3	20	51.144
3	20	52.044
3	20	52.44
3	20	52.44
3	20	52.476
3	20	52.512
3	20	52.548
3	20	52.584
3	20	52.62
3	21	1.836
3	21	9.144
3	21	20.34
3	21	22.896
3	21	22.932
3	21	42.228
3	21	42.228
3	21	42.228
3	21	51.12
3	21	51.912
3	21	52.02
3	21	52.02
3	21	56.376
3	21	56.376
3	21	56.88
3	21	56.88
3	21	56.988
3	21	57.168
3	22	5.88
3	22	8.76
3	22	20.748
3	22	48.432
3	22	48.432
3	22	48.432
3	22	48.432
3	22	48.504
3	22	48.504
3	22	48.54
3	22	59.736
3	22	59.736
3	22	59.736
3	23	19.824
3	23	19.824
3	23	19.86
3	23	19.896
3	23	29.58
3	23	29.58
3	23	29.58
3	23	52.188
3	23	52.188
3	23	52.224
3	23	55.212
3	24	13.212
3	24	13.212
3	24	18
3	24	18.036
3	24	29.124
3	24	35.604
3	24	35.604
3	24	39.996
3	24	59.112
3	24	59.4
3	25	11.388
3	25	11.424
3	25	11.46
3	25	24.708
3	25	24.708
3	25	24.708
3	25	31.8
3	25	34.932
3	25	43.464
3	25	43.464
3	25	43.968
3	25	43.968
3	25	58.224
3	26	18.312
3	26	18.348
3	26	28.068
3	26	28.068
3	26	28.068
3	26	28.104
3	26	48.912
3	27	28.368
3	27	28.368
3	27	35.244
3	27	35.244
3	27	35.28
3	28	2.532
3	28	2.532
3	28	2.568
3	28	2.712
3	28	2.892
3	28	7.788
3	28	7.788
3	28	7.788
3	28	7.788
3	28	41.304
3	28	53.076
3	29	14.424
3	29	14.748
3	29	16.98
3	29	26.988
3	29	26.988
3	29	26.988
3	29	26.988
3	29	31.02
3	29	33.756
3	29	39.444
3	29	44.556
3	29	48.768
3	30	7.92
3	30	7.92
3	30	7.956
3	30	8.064
3	30	12.384
3	30	26.532
3	30	26.532
3	30	26.784
3	30	26.82
3	31	0.912
3	31	4.26
3	31	4.26
3	31	4.26
3	31	13.188
3	31	13.188
3	31	13.188
3	31	19.02
3	31	19.524
3	31	40.836
3	31	40.836
3	31	40.872
3	31	40.908
3	31	41.088
3	32	1.968
3	32	12.588
3	32	13.884
3	32	13.884
3	32	13.884
3	32	13.884
3	32	18.384
3	32	33.648
3	32	33.648
3	32	33.72
3	32	54.744
3	32	54.744
3	33	26.424
3	33	26.496
3	33	26.496
3	33	26.532
3	33	45.54
3	33	45.684
3	33	45.72
3	33	48.348
3	33	48.348
3	33	55.152
3	34	25.212
3	34	25.212
3	34	25.248
3	34	26.076
3	34	27.408
3	34	27.408
3	35	16.8
3	35	17.448
3	35	23.46
3	35	34.116
3	35	34.116
3	35	34.116
3	35	34.116
3	35	34.116
3	35	35.376
3	35	35.376
3	35	35.376
3	35	35.448
3	35	40.488
3	35	41.136
3	35	41.172
3	35	41.208
3	35	43.512
3	35	49.524
3	35	49.524
3	35	49.596
3	36	5.58
3	36	5.688
3	36	5.688
3	36	30.636
3	37	1.308
3	37	1.344
3	37	1.344
3	37	1.344
3	37	1.344
3	37	1.488
3	37	5.952
3	37	5.952
3	37	14.592
3	37	14.592
3	37	21.9
3	37	58.656
3	38	0.564
3	38	0.636
3	38	0.672
3	38	48.228
3	38	48.984
3	38	49.02
3	38	52.548
3	39	3.168
3	39	3.168
3	39	3.204
3	39	3.24
3	39	3.348
3	39	3.348
3	39	3.384
3	39	12.852
3	39	12.852
3	39	40.68
3	40	0.3
3	40	0.3
3	40	1.596
3	40	6.456
3	40	6.456
3	40	6.492
3	40	6.492
3	40	22.656
3	40	50.628
3	40	50.628
3	40	51.024
3	40	51.024
3	40	55.848
3	41	18.528
3	41	18.78
3	41	23.532
3	41	23.604
3	41	23.676
3	41	23.748
3	41	57.264
3	41	57.3
3	42	12.528
3	42	12.528
3	42	12.528
3	42	16.344
3	42	17.604
3	42	23.832
3	42	34.704
3	42	34.704
3	42	55.152
3	42	55.188
3	43	7.86
3	43	7.86
3	43	30.288
3	43	30.288
3	44	24.432
3	44	26.736
3	44	46.824
3	44	46.896
3	45	5.364
3	45	5.364
3	45	30.348
3	45	30.348
3	45	34.524
3	45	34.524
3	45	40.176
3	45	40.176
3	45	59.4
3	45	59.4
3	45	59.436
3	46	7.644
3	46	42.672
3	46	42.672
3	46	42.708
3	46	42.816
3	46	42.816
3	47	14.028
3	47	47.292
3	47	47.364
3	47	47.58
3	47	49.632
3	47	51.216
3	48	11.664
3	48	11.664
3	48	11.664
3	48	11.7
3	48	12.132
3	48	39.168
3	48	39.168
3	48	57.96
3	49	12.9
3	49	43.356
3	49	49.296
3	49	54.984
3	50	49.704
3	50	51.72
3	50	51.936
3	50	59.892
3	51	28.476
3	51	46.152
3	52	8.904
3	52	48.936
3	52	48.972
3	52	48.972
3	53	2.364
3	53	9.024
3	53	9.492
3	53	9.492
3	53	9.564
3	53	16.476
3	53	25.584
3	53	25.584
3	53	25.584
3	53	39.408
3	53	42.432
3	53	42.432
3	54	16.74
3	54	16.74
3	54	18.9
3	54	18.972
3	54	19.8
3	54	20.124
3	54	36.792
3	54	36.828
3	54	47.196
3	54	58.968
3	55	37.056
3	55	38.028
3	56	5.028
3	56	14.856
3	56	14.856
3	56	15.108
3	56	30.084
3	56	30.084
3	56	30.12
3	56	43.08
3	56	43.116
3	56	43.152
3	57	7.92
3	57	30.852
3	57	30.852
3	57	30.852
3	57	30.888
3	57	30.924
3	57	30.96
3	57	30.996
3	57	31.032
3	57	58.212
3	57	58.284
3	58	17.724
3	58	19.668
3	58	19.668
3	58	19.668
3	58	49.8
3	58	53.904
3	58	53.94
3	59	27.024
3	59	27.024
3	59	32.316
3	59	34.152
3	59	46.968
3	59	46.968
3	59	47.004
4	0	3.996
4	0	27.684
4	0	27.684
4	0	53.28
4	1	24.204
4	1	35.076
4	1	35.076
4	1	35.076
4	1	35.256
4	1	35.256
4	1	38.496
4	2	36.24
4	3	47.34
4	4	33.456
4	4	33.888
4	5	3.228
4	5	3.228
4	5	23.388
4	5	23.388
4	6	38.448
4	6	38.484
4	6	38.628
4	7	19.884
4	7	46.416
4	7	46.416
4	7	50.808
4	7	50.844
4	8	57.552
4	9	34.236
4	12	11.772
4	13	37.02
4	13	45.048
4	13	50.484
4	15	3.528
4	16	1.992
4	16	18.48
4	16	18.48
4	16	30.792
4	17	1.536
4	17	1.536
4	17	10.644
4	17	45.816
4	17	45.816
4	19	17.868
4	19	23.88
4	19	23.88
4	19	39.288
4	19	39.324
4	19	39.36
4	19	47.784
4	19	47.784
4	19	47.784
4	19	49.08
4	19	49.08
4	19	57.576
4	19	57.576
4	19	57.576
4	19	57.756
4	19	57.864
4	20	36.384
4	20	58.632
4	20	58.632
4	21	28.692
4	21	28.692
4	21	51.372
4	22	14.196
4	22	14.484
4	23	10.248
4	23	14.928
4	23	25.548
4	23	25.548
4	23	56.184
4	24	24.372
4	24	24.372
4	24	24.372
4	24	24.408
4	24	24.408
4	24	24.444
4	24	24.516
4	24	52.056
4	24	52.056
4	24	52.164
4	24	52.308
4	24	52.452
4	24	52.452
4	24	52.488
4	25	13.188
4	25	13.224
4	25	24.384
4	25	38.316
4	25	38.316
4	25	38.316
4	25	38.316
4	26	12.084
4	26	29.22
4	26	29.22
4	26	31.056
4	26	31.056
4	26	37.428
4	26	53.592
4	26	53.736
4	27	3.528
4	27	3.672
4	27	3.708
4	27	3.744
4	27	10.584
4	27	10.584
4	27	10.908
4	27	26.856
4	27	56.448
4	27	56.448
4	27	56.52
4	27	56.52
4	28	12.828
4	28	28.452
4	28	28.452
4	28	28.452
4	28	28.488
4	28	28.488
4	28	28.488
4	28	28.488
4	28	57.324
4	28	57.324
4	28	57.324
4	29	2.832
4	29	2.832
4	29	2.832
4	29	7.908
4	29	7.908
4	29	44.952
4	29	44.952
4	29	44.952
4	29	47.112
4	29	47.112
4	30	17.316
4	30	39.24
4	30	39.24
4	30	39.276
4	30	44.892
4	30	44.892
4	31	5.556
4	31	6.492
4	31	9.12
4	31	19.812
4	31	19.848
4	31	25.86
4	32	12.66
4	32	31.596
4	32	31.596
4	32	31.632
4	32	31.632
4	32	31.776
4	32	41.64
4	32	46.104
4	32	46.32
4	32	49.488
4	32	59.496
4	33	16.056
4	33	16.056
4	33	20.16
4	34	45.372
4	34	45.372
4	34	45.408
4	34	45.408
4	34	45.444
4	34	45.444
4	34	45.552
4	35	26.088
4	35	26.16
4	35	29.868
4	36	0.216
4	36	0.216
4	36	5.868
4	36	29.556
4	36	29.556
4	36	29.772
4	36	29.772
4	36	29.808
4	36	50.76
4	36	50.76
4	36	55.548
4	36	56.304
4	37	5.628
4	37	5.628
4	37	5.628
4	37	15.96
4	37	15.96
4	37	43.176
4	37	47.676
4	38	4.416
4	38	4.848
4	38	9.348
4	38	9.348
4	38	9.348
4	38	44.016
4	38	46.5
4	38	46.5
4	38	52.548
4	39	30.708
4	39	51.84
4	39	53.928
4	39	54
4	39	54
4	39	54.036
4	39	54.072
4	39	54.072
4	39	54.108
4	40	6.78
4	40	24.024
4	40	24.024
4	40	30.036
4	40	30.036
4	40	36.552
4	40	36.552
4	40	36.732
4	40	36.804
4	40	50.988
4	40	50.988
4	40	50.988
4	40	52.464
4	40	52.536
4	40	52.752
4	41	22.236
4	41	22.236
4	41	50.568
4	41	50.604
4	41	53.988
4	42	7.992
4	42	50.292
4	42	50.292
4	42	55.188
4	43	3.396
4	43	8.076
4	43	8.076
4	43	19.2
4	43	19.2
4	43	19.236
4	43	19.236
4	43	19.524
4	43	19.524
4	43	22.296
4	43	22.296
4	43	22.296
4	44	16.548
4	45	39.276
4	45	39.42
4	45	39.42
4	45	39.456
4	46	14.952
4	46	14.952
4	46	14.952
4	46	14.988
4	46	38.136
4	46	59.124
4	46	59.124
4	48	9.144
4	48	41.94
4	48	41.94
4	49	9.444
4	49	9.444
4	49	9.516
4	49	9.516
4	49	11.676
4	49	28.164
4	49	47.712
4	49	47.712
4	50	5.892
4	50	5.892
4	50	5.892
4	50	6.18
4	50	6.252
4	50	23.208
4	50	48.12
4	51	3.312
4	51	3.312
4	51	3.348
4	51	57.204
4	52	1.812
4	52	1.956
4	52	1.956
4	52	8.4
4	52	8.4
4	52	8.616
4	52	8.652
4	52	20.352
4	53	17.376
4	53	17.376
4	53	17.556
4	53	27.312
4	53	31.416
4	53	31.56
4	53	31.56
4	54	21.6
4	54	21.924
4	54	21.924
4	54	21.924
4	54	21.96
4	54	25.416
4	54	25.488
4	54	25.488
4	54	25.488
4	54	25.488
4	54	29.808
4	54	29.808
4	54	30.132
4	54	31.68
4	54	31.68
4	54	33.696
4	54	43.956
4	55	1.38
4	55	6.384
4	55	6.42
4	55	6.456
4	55	8.256
4	55	8.256
4	55	8.292
4	55	32.196
4	55	32.196
4	55	41.7
4	55	42.276
4	55	42.276
4	55	42.276
4	55	45.084
4	55	45.084
4	56	14.208
4	56	29.436
4	56	29.472
4	56	36.42
4	56	36.42
4	56	37.572
4	57	16.056
4	57	16.056
4	57	24.804
4	57	24.912
4	57	24.912
4	57	29.916
4	57	29.916
4	57	29.916
4	57	29.952
4	57	34.704
4	57	34.74
4	57	40.212
4	57	40.212
4	57	40.68
4	57	58.752
4	57	58.752
4	57	58.752
4	58	5.016
4	58	5.016
4	58	5.232
4	58	32.304
4	58	32.304
4	59	4.56
4	59	4.56
4	59	4.56
4	59	11.436
4	59	13.272
4	59	22.524
4	59	22.524
4	59	27.96
4	59	27.96
4	59	28.14
4	59	30.768
4	59	30.84
4	59	30.84
4	59	32.676
4	59	32.676
5	0	8.244
5	0	8.244
5	0	20.232
5	0	38.772
5	1	16.392
5	1	16.428
5	1	26.652
5	1	33.96
5	1	33.96
5	1	35.004
5	1	53.328
5	1	53.472
5	1	55.416
5	1	55.416
5	2	2.256
5	3	46.548
5	3	46.548
5	3	46.584
5	3	52.812
5	3	52.812
5	3	55.944
5	3	56.016
5	3	58.464
5	3	59.94
5	4	0.048
5	4	0.048
5	4	0.084
5	4	0.084
5	4	0.12
5	4	0.12
5	4	0.12
5	4	4.836
5	4	4.836
5	4	23.304
5	5	16.26
5	5	16.26
5	5	16.26
5	5	16.26
5	5	20.292
5	5	20.292
5	5	20.58
5	5	20.58
5	5	26.664
5	5	40.092
5	5	40.092
5	5	40.092
5	5	40.344
5	5	49.776
5	5	49.812
5	6	14.004
[truncated: 2,716 more rows]

## Sheet: Fig. 6a
Time (s)	- B_NS	B_WE
51.452	0.001602	0.0011411
51.452	1.45e-05	0.0019174
51.452	-0.002468	-0.0013764
51.452	0.0013736	-0.0017529
51.452	0.0025656	0.0018493
51.4521	-0.0012253	0.0014946
51.4521	-0.0024764	-0.0018768
51.4521	0.0028804	-0.0009232
51.4521	0.0016702	0.0021255
51.4521	-0.0028193	5.21e-05
51.4521	-0.0004678	-0.0023721
51.4521	0.0035846	0.0004221
51.4522	-0.0007316	0.0022708
51.4522	-0.0031059	-0.0006931
51.4522	0.0018472	-0.0018731
51.4522	0.0026961	0.0006358
51.4522	-0.0016383	0.0009943
51.4522	-0.0013875	-0.0008028
51.4522	0.0018987	-0.0002948
51.4522	6.82e-05	0.0014877
51.4523	-0.0005592	0.000245
51.4523	0.0009606	-0.0014552
51.4523	0.0005883	-0.0003954
51.4523	-0.0013888	0.0007617
51.4523	0.001161	-0.0005087
51.4523	0.0010685	-5.53e-05
51.4523	-0.0006324	0.0010649
51.4523	-0.000383	-0.0006366
51.4524	0.0019334	-0.0013544
51.4524	-0.0006972	0.0014485
51.4524	-0.0010846	0.0010833
51.4524	0.0012591	-0.001582
51.4524	0.0021518	0.0001967
51.4524	-0.001671	0.0021483
51.4524	-0.0014833	-0.0011351
51.4524	0.0016863	-0.0022802
51.4525	0.0023505	0.0016675
51.4525	-0.0011793	0.0020448
51.4525	-0.0018036	-0.0016462
51.4525	0.0014848	-0.0012568
51.4525	0.0017404	0.0017732
51.4525	-0.0017347	0.0004067
51.4525	-0.0005443	-0.001508
51.4525	0.0029021	0.0003285
51.4526	-0.0004516	0.0018739
51.4526	-0.002997	-0.0003658
51.4526	0.0013169	-0.0015892
51.4526	0.0034786	0.0001564
51.4526	-0.0022883	0.0015607
51.4526	-0.0021275	6.87e-05
51.4526	0.0019809	-0.0007948
51.4527	0.001626	0.0003236
51.4527	-0.0016805	0.0009288
51.4527	0.0004102	-0.0005905
51.4527	-5.25e-05	-0.0003891
51.4527	-0.0011335	0.0007264
51.4527	0.0004286	0.0002366
51.4527	0.0020415	-0.00036
51.4527	-0.0015878	0.0003742
51.4528	-0.0010495	-0.0002712
51.4528	0.0014834	-0.0004724
51.4528	-3.28e-05	0.0010928
51.4528	-0.002179	0.0006699
51.4528	0.00146	-0.0009724
51.4528	0.0018866	0.0001795
51.4528	-0.0023328	0.0014037
51.4528	-0.0019027	-0.0006259
51.4529	0.0022826	-0.001167
51.4529	0.0015215	0.0010453
51.4529	-0.0024355	0.0013689
51.4529	-0.0011704	-0.0010821
51.4529	0.0015448	-0.000728
51.4529	0.0007329	0.0013033
51.4529	-0.0021787	0.001031
51.4529	-0.000301	-0.0009343
51.453	0.0015163	7.86e-05
51.453	0.0002709	0.0011233
51.453	-0.0024759	1.3e-05
51.453	0.0003113	-0.0008139
51.453	0.0016323	0.0006168
51.453	-0.0005999	0.000909
51.453	-0.0024077	0.0004221
51.453	0.0010799	6.6e-06
51.4531	0.0011418	-1.51e-05
51.4531	-0.0010992	0.00018
51.4531	-0.0010945	0.0006215
51.4531	0.0006515	-0.0001012
51.4531	-0.0002466	-0.0005194
51.4531	0.0002107	0.0002811
51.4531	0.0008268	0.0004653
51.4532	-0.0012163	-0.0005105
51.4532	-0.0012299	-0.0003197
51.4532	0.0013226	0.0010036
51.4532	0.0002957	0.0008013
51.4532	-0.0022212	-0.0003819
51.4532	0.0010668	-0.0006437
51.4532	0.0015868	0.0004074
51.4532	-0.0023455	0.0003102
51.4533	-0.002045	-0.0003883
51.4533	0.0034736	-0.0004365
51.4533	0.0011018	0.0008132
51.4533	-0.0028743	0.0005353
51.4533	-0.0012732	-0.0007802
51.4533	0.0024564	-0.0006157
51.4533	-1.4e-06	0.0011607
51.4533	-0.0009919	0.0004061
51.4534	-0.0002524	-0.0007819
51.4534	0.0007318	-2.93e-05
51.4534	-0.000158	0.0007189
51.4534	-0.0003979	-0.0004222
51.4534	-0.0003414	0.00032
51.4534	0.000638	0.0010795
51.4534	0.0002309	9.32e-05
51.4534	-0.0013559	-0.0002773
51.4535	-0.0004129	6.43e-05
51.4535	0.0016026	-0.0006514
51.4535	0.0004662	-0.0001789
51.4535	-0.0019188	0.0013808
51.4535	-0.0002885	0.0002823
51.4535	0.0009934	-0.0011224
51.4535	0.0007341	0.0003134
51.4535	-0.0011794	0.0009817
51.4536	-0.0009846	-0.0006532
51.4536	-0.0001732	-0.0004077
51.4536	0.0014276	0.0011124
51.4536	-0.0008586	0.0006095
51.4536	-0.0012326	-0.0012147
51.4536	0.0010148	-0.0006088
51.4536	0.0018893	0.000954
51.4537	-0.0027737	0.0006899
51.4537	-0.0017879	-0.0007666
51.4537	0.0025551	-0.0001847
51.4537	0.0015368	0.0006559
51.4537	-0.0030221	0.000231
51.4537	-0.0013617	-0.000503
51.4537	0.0013199	0.0002128
51.4537	0.0003014	0.0007642
51.4538	-0.000696	-0.0001498
51.4538	0.0005633	-0.0009727
51.4538	0.0002377	-6.01e-05
51.4538	-0.0007763	0.0007845
51.4538	-0.0001133	0.0003097
51.4538	-0.0011437	0.0001482
51.4538	-0.000876	0.0002792
51.4538	0.000679	-0.00032
51.4539	0.0006426	-0.0004958
51.4539	-0.0017175	0.0001957
51.4539	0.0009415	0.0001225
51.4539	0.0015535	0.0003664
51.4539	-0.0015472	0.0007879
51.4539	-0.0025601	-0.000173
51.4539	0.0022777	-0.0011051
51.4539	0.0012752	0.0005119
51.454	-0.0020634	0.0010875
51.454	-0.0015024	-0.0008596
51.454	0.0023546	-0.0012618
51.454	0.0011608	0.0008724
51.454	-0.0012156	0.0007178
51.454	-0.001172	-0.0010629
51.454	0.0012205	-1.19e-05
51.454	0.0005694	0.0015584
51.4541	-0.0014069	5.18e-05
51.4541	-0.000397	-0.0010578
51.4541	0.0020211	0.0003751
51.4541	0.0003271	0.0003334
51.4541	-0.0024734	-0.000845
51.4541	0.0005343	-0.0006205
51.4541	0.002432	7.67e-05
51.4542	-0.000164	-3.07e-05
51.4542	-0.0019065	0.0004148
51.4542	0.0006091	0.0002702
51.4542	-0.0001868	-0.0003645
51.4542	-0.0001973	-0.0002706
51.4542	0.0007533	-7.9e-05
51.4542	0.0004543	-0.0008267
51.4542	-0.0013909	-0.000573
51.4543	0.0014665	0.0003794
51.4543	0.0007038	0.0005253
51.4543	-0.0018697	-0.0003569
51.4543	-0.0001452	-0.0006246
51.4543	0.0033147	0.0004893
51.4543	-0.001272	0.0009361
51.4543	-0.0028117	-0.0012497
51.4543	0.0025276	-0.0019617
51.4544	0.003091	0.0003078
51.4544	-0.0027769	0.0007695
51.4544	-0.0017132	-0.0008948
51.4544	0.0032978	-0.0002636
51.4544	0.0010931	0.001937
51.4544	-0.0028719	0.0001682
51.4544	-0.0006395	-0.0020676
51.4544	0.002636	-0.0006814
51.4545	5.06e-05	0.0008229
51.4545	-0.0012052	-0.000559
51.4545	0.0003639	-0.000344
51.4545	0.001533	0.0011542
51.4545	-0.001206	0.0001733
51.4545	-0.0011423	-0.0017558
51.4545	0.0006863	-0.0001075
51.4545	0.0018892	0.0001897
51.4546	-0.0006041	-0.0019935
51.4546	-0.0005353	-0.0017198
51.4546	0.0001493	0.0013923
51.4546	0.0004644	0.0022094
51.4546	-0.0005615	0.0012973
51.4546	0.0002981	1.18e-05
51.4546	-0.0001683	-0.0015219
51.4547	-0.0003031	-0.0018711
51.4547	0.00089	0.0007578
51.4547	0.0009503	0.0016788
51.4547	-0.0014392	-0.002139
51.4547	0.0001079	-0.0031304
51.4547	0.0030636	0.0013118
51.4547	-0.00052	0.0032035
51.4547	-0.0032839	-0.0011915
51.4548	0.0015785	-0.0034982
51.4548	0.004191	-0.0007699
51.4548	-0.0022703	0.0008526
51.4548	-0.0022251	-0.00037
51.4548	0.00331	0.0024561
51.4548	0.0011829	0.0048264
51.4548	-0.0049782	0.0012421
51.4548	-7.9e-05	-0.0028068
51.4549	0.0035523	-0.0017574
51.4549	0.0001988	-0.0034748
51.4549	-0.0008461	-0.0066005
51.4549	0.0035606	-0.0019678
51.4549	0.0009294	0.0070583
51.4549	-0.0030449	0.0063173
51.4549	-0.0017727	-0.0017905
51.4549	0.0018617	-0.0022428
51.455	0.0008417	0.0027888
51.455	-0.0008485	0.0015239
51.455	-0.0011248	-0.0011477
51.455	4.1e-05	0.0002343
51.455	0.0010552	-0.0001639
51.455	0.000772	-0.0043455
51.455	0.0006338	-0.0045811
51.455	0.0004964	-0.0020368
51.4551	0.000793	0.0004014
51.4551	0.0001082	0.0038121
51.4551	-0.0002852	0.0062192
51.4551	-0.0025073	0.0052385
51.4551	-0.0016939	0.001947
51.4551	0.0004767	-0.0045638
51.4551	0.0019758	-0.0100904
51.4551	0.0003902	0.0007361
51.4552	7.07e-05	0.0131534
51.4552	-0.0014414	-0.0060365
51.4552	0.0021243	-0.0316359
51.4552	0.0072488	-0.0068351
51.4552	0.0029077	0.0316789
51.4552	-0.0093659	0.0360338
51.4552	-0.0123464	0.0062289
51.4552	-0.0005235	-0.0204553
51.4553	0.0095373	-0.0206941
51.4553	0.0053018	-0.0146006
51.4553	0.0021836	-0.0125117
51.4553	0.0047258	-0.0035913
51.4553	0.0016996	0.0079767
51.4553	-0.0040126	0.0146421
51.4553	-0.0054575	0.0216954
51.4554	-0.0051141	0.0203879
51.4554	-0.004551	0.0083946
51.4554	-0.0010022	-0.0017091
51.4554	0.0003981	-0.0012325
51.4554	-0.0006303	-0.0221261
51.4554	0.0068911	-0.0732291
51.4554	0.0232263	-0.0588097
51.4554	0.014665	0.0412243
51.4555	-0.0154186	0.0971862
51.4555	-0.0274648	0.0656311
51.4555	-0.015465	0.0048258
51.4555	-0.0017441	-0.0362478
51.4555	0.0093683	-0.0572159
51.4555	0.0170799	-0.0618525
51.4555	0.0188002	0.0198676
51.4555	-0.0079446	0.215888
51.4556	-0.0644083	0.373769
51.4556	-0.105912	0.202134
51.4556	-0.0530583	-0.479219
51.4556	0.138034	-0.838861
51.4556	0.369361	-0.838861
51.4556	0.274603	0.220102
51.4556	-0.0913664	0.838861
51.4556	-0.408275	0.838861
51.4557	-0.485822	0.838861
51.4557	-0.277058	0.157569
51.4557	-0.0335881	-0.746952
51.4557	0.222663	-0.838861
51.4557	0.407141	-0.838861
51.4557	0.426442	-0.838861
51.4557	0.271008	-0.167671
51.4557	0.0115195	0.737293
51.4558	-0.207852	0.838861
51.4558	-0.302662	0.838861
51.4558	-0.311784	0.838861
51.4558	-0.236353	0.507781
51.4558	-0.121745	-0.0494091
51.4558	0.0162473	-0.499836
51.4558	0.139152	-0.790873
51.4559	0.208212	-0.829337
51.4559	0.21289	-0.657319
51.4559	0.157528	-0.321669
51.4559	0.0623101	0.0065491
51.4559	-0.0275959	0.306205
51.4559	-0.0923891	0.484279
51.4559	-0.118489	0.52519
51.4559	-0.117486	0.431547
51.456	-0.0922982	0.275349
51.456	-0.05566	0.125121
51.456	-0.0291275	-0.0148316
51.456	-0.0061939	-0.141909
51.456	0.0169688	-0.239297
51.456	0.0427661	-0.269124
51.456	0.0549228	-0.23061
51.456	0.0495238	-0.154405
51.4561	0.0327285	-0.0778284
51.4561	0.0190138	-0.0117731
51.4561	0.0104777	0.0421929
51.4561	0.0015741	0.0871402
51.4561	-0.0113617	0.117103
51.4561	-0.0171328	0.115719
51.4561	-0.0168355	0.109432
51.4561	-0.0221927	0.12415
51.4562	-0.0402264	0.122768
51.4562	-0.0538222	0.0846043
51.4562	-0.0521931	0.0120221
51.4562	-0.0276862	-0.0420028
51.4562	-0.0007344	-0.0745683
51.4562	0.0205177	-0.09241
51.4562	0.0338614	-0.097266
51.4562	0.0394514	-0.0868289
51.4563	0.0345448	-0.0647005
51.4563	0.0256652	-0.0440409
51.4563	0.0211048	-0.0237458
51.4563	0.0108878	0.0023224
51.4563	-0.0039882	0.0161928
51.4563	-0.0100778	0.0313169
51.4563	-0.0140129	0.0481345
51.4564	-0.0259189	0.0635671
51.4564	-0.0344305	0.0711921
51.4564	-0.0288439	0.0606764
51.4564	-0.0149679	0.0409622
51.4564	-0.0106499	0.0128083
51.4564	-0.0048147	-0.0158362
51.4564	0.0052344	-0.0308518
51.4564	0.0125884	-0.039945
51.4565	0.0151992	-0.0474166
51.4565	0.0172275	-0.048958
51.4565	0.0137435	-0.0398353
51.4565	0.0108983	-0.0342272
51.4565	0.0129465	-0.0299246
51.4565	0.015608	-0.0244375
51.4565	0.0149884	-0.0161245
51.4565	0.0112265	-0.0132414
51.4566	0.0034836	-0.0155535
51.4566	-0.0059693	-0.0024644
51.4566	-0.014879	0.0135791
51.4566	-0.0178116	0.016472
51.4566	-0.015002	0.0169808
51.4566	-0.0151244	0.0172976
51.4566	-0.0130694	0.0214052
51.4566	-0.0070194	0.0248347
51.4567	0.0023108	0.0026151
51.4567	0.0136748	-0.029054
51.4567	0.0250753	-0.0412625
51.4567	0.0289007	-0.0265593
51.4567	0.0197647	0.0056102
51.4567	0.0024535	0.001236
51.4567	0.0050228	-0.036296
51.4567	0.0219348	-0.0585183
51.4568	0.0238402	-0.0389436
51.4568	0.0045478	-0.0061341
51.4568	-0.0083362	-0.0101035
51.4568	-0.0080823	-0.0367024
51.4568	-0.0023428	-0.0475896
51.4568	0.0029144	-0.0225815
51.4568	0.0020959	0.014113
51.4569	-0.0105988	0.0270183
51.4569	-0.0156422	0.0041684
51.4569	-0.0031884	-0.0150095
51.4569	0.0074903	-0.0042569
51.4569	0.005857	0.0043814
51.4569	0.003446	-4.27e-05
51.4569	0.0068686	-0.0058388
51.4569	0.0130793	-0.0020173
51.457	0.0212615	0.0152164
51.457	0.0218004	0.0122894
51.457	0.0167846	-0.0228903
51.457	0.0148405	-0.0409478
51.457	0.0147394	-0.0175141
51.457	0.0021505	-0.0059734
51.457	-0.004392	-0.0271292
51.457	0.0008959	-0.0524641
51.4571	0.008734	-0.0458513
51.4571	0.0017669	-0.0058384
51.4571	-0.0140433	0.0131391
51.4571	-0.015247	0.0011849
51.4571	-0.0003012	-0.0175176
51.4571	0.0096179	-0.0275205
51.4571	0.0135733	-0.0113248
51.4571	0.0098703	0.0096769
51.4572	0.005882	0.020662
51.4572	0.0033689	0.0126024
51.4572	0.0079875	-0.0041736
51.4572	0.0192531	-0.0049489
51.4572	0.0214992	-0.0029471
51.4572	0.0123476	-0.0102933
51.4572	0.0014341	-0.0194295
51.4572	2.35e-05	-0.0168539
51.4573	-0.0018762	-0.0039342
51.4573	-0.0036557	0.0100048
51.4573	-0.0001815	0.0205105
51.4573	0.0027309	0.0106527
51.4573	0.0053133	-0.0144611
51.4573	0.0133851	-0.0339186
51.4573	0.0150062	-0.0287264
51.4574	0.0099338	-0.0131383
51.4574	0.0068814	-0.0067367
51.4574	0.0100984	-0.0040271
51.4574	0.0018546	-0.0054711
51.4574	-0.0107369	-0.0024534
51.4574	-0.0144598	0.0045786
51.4574	-0.0102054	0.0007075
51.4574	-0.0091559	0.0048399
51.4575	-0.0059071	0.0126571
51.4575	0.0057974	0.0128611
51.4575	0.0153468	0.0015626
51.4575	0.0184429	-0.0169238
51.4575	0.0204778	-0.0241879
51.4575	0.0180763	-0.0084754
51.4575	0.0024389	0.0100021
51.4575	-0.0109777	0.0167543
51.4576	-0.0114997	0.0133076
51.4576	-0.0021818	0.0095482
51.4576	0.0033813	0.0144151
51.4576	0.0021871	0.0055354
51.4576	0.0035911	-0.0065326
51.4576	0.0041851	-0.0012603
51.4576	-0.0031435	-0.0021631
51.4576	-0.0033497	-0.0065542
51.4577	0.0012589	0.0019216
51.4577	0.0011501	0.0033665
51.4577	-0.0021738	-0.0134343
51.4577	-0.0004011	-0.0279133
51.4577	-0.0009761	-0.0166514
51.4577	-0.0074793	0.0095133
51.4577	-0.0143348	0.020237
51.4577	-0.0105271	0.0051601
51.4578	-0.0007293	-0.0030988
51.4578	0.0051084	0.0112426
51.4578	0.0041614	0.0259607
51.4578	-0.0013311	0.027223
51.4578	-0.00601	0.0097377
51.4578	-0.0009238	-0.008356
51.4578	0.0058358	-0.0120083
51.4578	0.000525	-0.0068554
51.4579	-0.0026592	0.0010121
51.4579	0.0014964	0.0031466
51.4579	0.0034161	0.0029673
51.4579	-0.0001421	0.0049321
51.4579	0.00013	0.012591
51.4579	-0.0021237	0.0201667
51.4579	-0.0073272	0.0145475
51.458	-0.00873	0.0077358
51.458	-0.0041965	0.0061087
51.458	-0.003524	0.0051969
51.458	-0.0059785	-0.0079094
51.458	-0.002991	-0.0245533
51.458	0.0035225	-0.0171869
51.458	0.0008712	-0.0028386
51.458	-0.0027536	0.0068627
51.4581	-0.0054504	0.0119254
51.4581	-0.0056589	0.0089107
51.4581	-0.0024988	0.0042326
51.4581	-0.0013277	-0.0032641
51.4581	-0.0043093	4.85e-05
51.4581	-0.0080078	0.0090205
51.4581	-0.008006	0.0112509
51.4581	-0.0071399	0.014932
51.4582	-0.0056759	0.0109654
51.4582	0.0004195	-0.0022812
51.4582	0.0078625	-0.0125013
51.4582	0.0081721	-0.0174373
51.4582	0.0072618	-0.0130136
51.4582	0.004316	0.0065432
51.4582	-0.0011386	0.0301099
51.4582	-0.0084664	0.0339594
51.4583	-0.0096818	0.0161343
51.4583	-0.0032216	0.002401
51.4583	0.0054391	0.0023925
51.4583	0.005195	0.0063933
51.4583	0.0002579	-0.0014824
51.4583	-0.000408	-0.0169454
51.4583	0.0022222	-0.0254207
51.4583	-0.0025005	-0.0193066
51.4584	-0.0072946	-0.0045774
51.4584	-0.0062532	0.0056431
51.4584	-0.0054672	0.0109475
51.4584	-0.0064188	0.0144719
51.4584	-0.00263	0.0042399
51.4584	0.0047918	-0.0085435
51.4584	0.0047543	-0.0068377
51.4585	0.0003718	0.0024828
51.4585	-0.0037632	0.0075417
51.4585	-0.0057731	0.0063763
51.4585	-0.00512	0.0045824
51.4585	-0.000316	0.0009715
51.4585	0.0029972	-0.0031522
51.4585	0.0064047	-0.0031889
51.4585	0.0079664	-0.0002895
51.4586	0.0064943	0.0031498
51.4586	0.0005146	0.0059534
51.4586	-0.0010752	0.008426
51.4586	-0.0019676	0.0100806
51.4586	-0.0039344	0.0052352
51.4586	-0.002922	-0.0030209
51.4586	0.0037381	-0.0048047
51.4586	0.0057686	-0.0010318
51.4587	0.0025392	-0.000513
51.4587	-0.0004212	-0.0006743
51.4587	-0.0002048	-0.0032853
51.4587	-0.0003844	-0.0063496
51.4587	-0.0010422	-0.0042736
51.4587	-0.0022355	-0.0016902
51.4587	-0.0009231	0.0050429
51.4587	-0.0008074	0.002573
51.4588	-0.0019985	-0.0063459
51.4588	2.6e-06	-0.0012275
51.4588	0.0006149	0.0037121
51.4588	-0.0012725	-0.0012425
51.4588	-0.0045824	-0.004647
51.4588	-0.0028552	-0.0062838
51.4588	-0.0001828	-0.0119595
51.4588	0.0014639	-0.0060782
51.4589	-0.0010227	0.0072664
51.4589	-0.0002283	0.0040468
51.4589	0.0035921	0.0008136
51.4589	0.0053135	0.0062171
51.4589	0.0035159	0.0142354
51.4589	0.0011985	0.0152703
51.4589	-0.0004587	0.0052285
51.459	0.0035916	0.0021092
51.459	0.0029868	0.0042357
51.459	-0.0016012	-0.0007327
51.459	-0.0014987	-0.0081314
51.459	0.0022402	-0.0092623
51.459	0.0004349	-0.0074878
51.459	-0.0001491	-0.0049906
51.459	0.0054966	-8.79e-05
51.4591	0.0062178	0.0001875
51.4591	-0.0003221	-0.0039373
51.4591	-0.0022176	-0.0048133
51.4591	0.0004156	0.0020766
51.4591	-0.0051079	0.0107599
51.4591	-0.0122032	0.0088246
51.4591	-0.0085653	-0.0001587
51.4591	0.0009693	-0.0051536
51.4592	0.0029194	-0.0073326
51.4592	0.0031937	-0.0080899
51.4592	0.0028743	-0.0072574
51.4592	0.0029206	-0.0056182
51.4592	-0.0011957	-0.0027851
51.4592	-0.0041149	0.001731
51.4592	-0.0036368	0.0082573
51.4592	-0.0006333	0.0064957
51.4593	-0.0007037	-0.0016071
51.4593	-4.55e-05	-0.0017153
51.4593	0.001129	0.0090534
51.4593	0.0006306	0.0146948
51.4593	-0.0008228	0.0057021
51.4593	0.0024003	-0.0024381
51.4593	0.0049634	-0.0042365
51.4593	0.0032391	-0.0039749
51.4594	0.0020682	-0.0007567
51.4594	0.0009297	0.002364
51.4594	-0.0020128	0.0026924
51.4594	-0.0013254	0.0039475
51.4594	0.0028867	0.0039458
51.4594	0.0001708	0.0025306
51.4594	-0.0037398	-0.0007639
51.4594	-0.0004805	-0.0063297
51.4595	0.0025968	-0.0078354
51.4595	-0.0039753	-0.0062655
51.4595	-0.0038492	-0.0056087
51.4595	0.002513	-0.0022691
51.4595	0.0021749	0.0019552
51.4595	-0.0050166	0.0007114
51.4595	-0.003587	-0.0048387
51.4596	-0.0004234	-0.0008374
51.4596	-0.0030685	0.0047403
51.4596	-0.0060896	0.0014522
51.4596	-0.0008882	-0.0006974
51.4596	0.0016425	0.0031282
51.4596	-0.0006812	0.0030148
51.4596	-0.0005667	-0.0062886
51.4596	0.0046565	-0.0038423
51.4597	0.0045419	0.0103793
51.4597	-0.0015844	0.0116273
51.4597	-0.0036368	0.0023797
51.4597	-0.0010218	0.0014765
51.4597	0.0002742	0.0050302
51.4597	-0.0011001	0.0023314
51.4597	-0.0002005	-0.004523
51.4597	0.0014134	-0.0053931
51.4598	0.0025086	-0.0059586
51.4598	0.003466	-0.0027856
51.4598	0.0040478	0.0070805
51.4598	-4.58e-05	0.0122856
51.4598	-0.0007095	0.0042103
51.4598	0.0014051	-0.003646
51.4598	0.0004713	-0.0025299
51.4598	-0.0041612	-0.0022899
51.4599	-0.0019283	-0.0076846
51.4599	0.0007933	-0.0088967
51.4599	-0.0021833	-0.0009136
51.4599	-0.0048741	0.0081048
51.4599	-0.000885	0.0048728
51.4599	5.42e-05	-0.0021858
51.4599	-0.0035479	-0.0053281
51.4599	-0.0014499	-0.003886
51.46	0.0033019	-0.0017758
51.46	0.0002147	-0.0005378
51.46	-0.0026516	-0.0009161
51.46	0.0017746	5.04e-05
51.46	0.0015819	0.0048863

[truncated: 3 more sheets: Fig. 6b, Fig. S1a, Fig. S1b]
